# Supplementary material for: trans-Diiodidobis(2-phenyl­pyridine-κN)palladium(II)
Source: Acta Crystallogr Sect E Struct Rep Online. 2012 Jan 7;68(Pt 2):m102. doi: 10.1107/S1600536811055425 (PMC3274849; doi:10.1107/S1600536811055425)
Supplement: Supplementary file 2 [file e-68-0m102-Isup2.hkl]

# 
# h,k,l, Fc-squared, Fo-squared, sigma(Fo-squared) and status flag 
# 
data_I
_shelx_title ' [PdCl2(2Phpy)2]' 
_shelx_refln_list_code          4 
_shelx_F_calc_maximum      612.79 
_exptl_crystal_F_000      1264.00 
_reflns_d_resolution_high  0.7487 
 
loop_ 
 _symmetry_equiv_pos_as_xyz 
 'x, y, z' 
 '-x, y+1/2, -z+1/2' 
 '-x, -y, -z' 
 'x, -y-1/2, z-1/2' 
 
_cell_length_a     9.9163 
_cell_length_b    14.4759 
_cell_length_c    14.9917 
_cell_angle_alpha  90.000 
_cell_angle_beta  103.663 
_cell_angle_gamma  90.000 
 
_shelx_F_squared_multiplier     1.000 
 
loop_ 
 _refln_index_h 
 _refln_index_k 
 _refln_index_l 
 _refln_F_squared_calc 
 _refln_F_squared_meas 
 _refln_F_squared_sigma 
 _refln_observed_status 
   1   0   0        3.91       58.07     21.59 o 
   2   0   0      645.00      854.80     87.24 o 
   3   0   0      177.39      254.56     91.79 o 
   4   0   0    21987.43    23662.68   1130.28 o 
   5   0   0        9.83      -40.00    101.55 o 
   6   0   0    57279.13    59789.12   3080.44 o 
   7   0   0       52.21      120.21    152.73 o 
   8   0   0    43923.62    46699.42   1617.17 o 
   9   0   0       45.29     -298.75    298.75 o 
  10   0   0     1147.91     1402.59    564.74 o 
  11   0   0       37.35      114.45    459.37 o 
  12   0   0      124.09      656.30    521.73 o 
   1   1   0    73641.23    80338.93   1103.22 o 
   2   1   0     3206.85     3321.20    117.98 o 
   3   1   0    14255.82    14656.69    334.51 o 
   4   1   0       86.94       97.71     48.06 o 
   5   1   0      637.45      875.92    108.71 o 
   6   1   0       60.99      -19.04     83.54 o 
   7   1   0    60652.02    64313.61   1400.60 o 
   8   1   0       10.22       18.39    138.19 o 
   9   1   0     4117.79     4809.35    574.13 o 
  10   1   0       40.94     -248.78    260.36 o 
  11   1   0     1698.93     2060.45    802.92 o 
  12   1   0        9.32     -289.99    289.99 o 
   0   2   0    20527.02    22759.37    592.44 o 
   1   2   0      918.69      906.81     52.51 o 
   2   2   0      812.50      832.87     57.47 o 
   3   2   0     2987.94     2736.26    125.46 o 
   4   2   0     1130.43     1023.39    103.20 o 
   5   2   0     3151.11     3180.72    177.32 o 
   6   2   0     3233.18     3032.18    190.28 o 
   7   2   0      307.99      211.37    118.09 o 
   8   2   0     3936.99     4269.59    363.81 o 
   9   2   0      341.14       97.08    159.29 o 
  10   2   0      163.23       76.68    271.81 o 
  11   2   0       16.79      -50.05    290.99 o 
  12   2   0        6.24      195.92    353.85 o 
   1   3   0    21051.85    21370.71    372.19 o 
   2   3   0      161.95      228.32     35.78 o 
   3   3   0     2330.15     2257.31     97.10 o 
   4   3   0        2.30       14.78     39.41 o 
   5   3   0      254.85      210.90     59.83 o 
   6   3   0      663.19      653.91    126.18 o 
   7   3   0     9925.84     9704.98    404.37 o 
   8   3   0      322.68      256.59    175.50 o 
   9   3   0      621.41      474.98    197.18 o 
  10   3   0       15.21      101.30    296.94 o 
  11   3   0      202.11      383.69    346.37 o 
  12   3   0        0.18       28.77    336.71 o 
   0   4   0   176265.86   185288.73   4377.91 o 
   1   4   0      177.25      197.85     36.68 o 
   2   4   0     2918.04     2573.11     93.10 o 
   3   4   0       36.95       70.83     42.17 o 
   4   4   0    12540.11    12258.88    309.75 o 
   5   4   0      123.29       75.09     52.03 o 
   6   4   0    32519.83    32173.02    680.55 o 
   7   4   0      243.72      232.01     88.17 o 
   8   4   0    13537.58    12386.79    496.37 o 
   9   4   0       34.75       90.58    161.74 o 
  10   4   0      133.28      490.78    287.82 o 
  11   4   0       17.19      212.16    323.33 o 
  12   4   0        2.46       95.85    330.73 o 
   1   5   0    95961.84    98666.19   1726.42 o 
   2   5   0       31.19       78.58     44.76 o 
   3   5   0     2404.66     2081.88    179.16 o 
   4   5   0       26.81       49.87     40.77 o 
   5   5   0       65.00        8.14     46.20 o 
   6   5   0       11.51       16.56     58.52 o 
   7   5   0    65937.11    66651.47   1440.98 o 
   8   5   0      220.07      416.08    143.94 o 
   9   5   0     7698.98     7371.71    458.15 o 
  10   5   0       44.06     -220.54    280.79 o 
  11   5   0     1459.82     1823.18    505.61 o 
  12   5   0       35.92      380.95    369.02 o 
   0   6   0    87287.84    89718.70   2268.75 o 
   1   6   0      176.75      144.17     47.89 o 
   2   6   0    11272.15    11279.26    267.18 o 
   3   6   0     1075.10     1122.56     88.58 o 
   4   6   0    10388.77    10705.34    295.44 o 
   5   6   0       65.03      100.17     48.43 o 
   6   6   0    18237.89    17741.98    459.17 o 
   7   6   0      287.19      257.67    120.49 o 
   8   6   0    15934.94    16204.63    679.11 o 
   9   6   0       87.34      112.70    152.52 o 
  10   6   0       18.13      211.63    313.34 o 
  11   6   0       24.68      357.90    395.24 o 
  12   6   0        9.52      435.50    427.55 o 
   1   7   0     3184.17     3017.09    162.64 o 
   2   7   0     3569.70     3611.81    139.20 o 
   3   7   0      432.11      354.51     61.38 o 
   4   7   0       15.97       27.53     41.01 o 
   5   7   0       27.87       65.66     57.84 o 
   6   7   0      118.21      104.13     68.42 o 
   7   7   0     1876.30     1797.74    229.62 o 
   8   7   0       46.91       49.04    136.51 o 
   9   7   0      253.29       88.23    154.19 o 
  10   7   0       15.97      -51.25    220.92 o 
  11   7   0      187.73      694.95    766.41 o 
   0   8   0    19131.74    19197.14    745.49 o 
   1   8   0        8.19      -46.78     46.78 o 
   2   8   0      729.74      634.41     69.36 o 
   3   8   0      177.89      164.05     53.20 o 
   4   8   0     1198.43      961.62    108.48 o 
   5   8   0        2.34      -57.24     59.56 o 
   6   8   0     6118.69     6036.38    310.37 o 
   7   8   0     1234.70     1042.16    182.11 o 
   8   8   0     4725.49     4294.81    333.38 o 
   9   8   0       70.21      344.27    213.92 o 
  10   8   0       26.85     -131.95    213.27 o 
  11   8   0       10.95      320.58    338.07 o 
   1   9   0    40152.90    39173.66    852.97 o 
   2   9   0        1.63      -36.16     36.16 o 
   3   9   0     4698.21     4649.21    176.29 o 
   4   9   0       15.48       -9.34     48.40 o 
   5   9   0      573.38      536.40    108.50 o 
   6   9   0        9.49      -92.50    120.37 o 
   7   9   0    27685.84    27837.37   1193.66 o 
   8   9   0       25.50       98.58    175.85 o 
   9   9   0     2372.08     1923.41    347.67 o 
  10   9   0        3.26     -139.77    209.62 o 
  11   9   0     1501.67     1392.46    842.08 o 
   0  10   0    80391.15    81808.19   2235.97 o 
   1  10   0        0.08        6.29     55.07 o 
   2  10   0     2461.41     2265.05    174.12 o 
   3  10   0        5.75       57.62     61.93 o 
   4  10   0     6464.11     5920.54    258.38 o 
   5  10   0       16.15      -32.14     95.90 o 
   6  10   0    11883.56    12470.20    580.40 o 
   7  10   0       71.97       10.68    163.39 o 
   8  10   0    20835.56    20952.77    862.97 o 
   9  10   0       17.39     -165.28    201.37 o 
  10  10   0      229.21      -88.65    257.97 o 
   1  11   0    27071.76    27000.14    692.98 o 
   2  11   0      742.57      768.83    127.88 o 
   3  11   0     2359.77     2612.27    243.58 o 
   4  11   0      116.16      152.81     89.23 o 
   5  11   0       71.99     -101.39    157.77 o 
   6  11   0       40.93      218.29    155.96 o 
   7  11   0    15550.65    15240.24    932.81 o 
   8  11   0       12.05      283.08    205.31 o 
   9  11   0     1114.23      559.75    412.79 o 
  10  11   0        6.86       11.73    283.80 o 
   0  12   0     1288.17     1491.22    477.13 o 
   1  12   0      356.07      457.02    114.85 o 
   2  12   0       13.40       13.21     81.29 o 
   3  12   0     1694.00     1763.91    270.27 o 
   4  12   0      219.90      332.48    110.93 o 
   5  12   0      495.56      491.88    171.92 o 
   6  12   0      280.73      511.99    207.96 o 
   7  12   0      548.63      468.70    227.10 o 
   8  12   0      327.85      419.31    227.31 o 
   9  12   0      170.30      147.11    272.29 o 
  10  12   0        9.03      287.75    352.03 o 
   1  13   0     5314.44     5787.53    317.28 o 
   2  13   0     2167.08     1976.14    211.24 o 
   3  13   0      311.66       50.09    113.65 o 
   4  13   0      551.88      239.14    111.65 o 
   5  13   0      163.85      133.68    211.69 o 
   6  13   0      690.32     1017.59    241.23 o 
   7  13   0     3610.82     4284.93    448.87 o 
   8  13   0        0.11      -72.28    210.18 o 
   9  13   0      181.80     -374.54    417.74 o 
   0  14   0    20579.80    22672.23    960.45 o 
   1  14   0       98.69      127.53    110.55 o 
   2  14   0     1886.96     1982.41    225.33 o 
   3  14   0      147.14      338.53    149.47 o 
   4  14   0      942.87      954.77    179.22 o 
   5  14   0       63.97      125.82    180.15 o 
   6  14   0     6293.93     5621.79    767.59 o 
   7  14   0       54.89       64.30    378.67 o 
   1  15   0    10091.16    10408.03    497.11 o 
   2  15   0        2.60      149.28    122.09 o 
   3  15   0      940.70     1036.24    212.34 o 
   4  15   0        0.89       18.55    137.61 o 
   5  15   0      502.79      287.34    234.86 o 
   6  15   0        9.11      -90.26    313.75 o 
   7  15   0     9444.40    11569.56   1179.61 o 
   8  15   0       30.30      328.95    338.10 o 
   0  16   0     8148.43     7548.72    579.32 o 
   1  16   0       95.91      139.90    133.94 o 
   2  16   0      493.44      410.56    154.71 o 
   3  16   0        1.25     -110.52    133.91 o 
   4  16   0      212.35      220.73    297.17 o 
   5  16   0      100.38      227.36    233.36 o 
   6  16   0     2133.45     1449.07   1368.65 o 
   7  16   0       82.42      150.35    289.72 o 
   1  17   0       46.58      273.87    187.25 o 
   2  17   0      406.95      146.73    397.96 o 
   3  17   0        2.65      196.38    248.96 o 
   4  17   0      246.53      431.24    273.37 o 
   5  17   0        1.88       15.75    205.63 o 
   6  17   0      159.98      239.69    430.96 o 
   0  18   0     1712.98     1811.84    588.82 o 
   1  18   0      189.83      139.75    246.55 o 
   2  18   0      370.81       86.70    200.77 o 
   3  18   0       71.30      138.82    329.53 o 
   4  18   0       29.20       72.39    264.52 o 
   1  19   0     3714.25     5271.50    650.23 o 
   2  19   0       11.69     -249.81    348.08 o 
 -12   1   1        2.40     -291.32    291.32 o 
 -11   1   1       95.09       33.25    323.98 o 
 -10   1   1        4.54       91.66    262.17 o 
  -9   1   1       83.44       99.72    242.71 o 
  -8   1   1       86.73      150.82    175.48 o 
  -7   1   1    26841.52    27197.30   1404.95 o 
  -6   1   1     1297.83     1338.46    198.77 o 
  -5   1   1    13593.36    12738.64    492.91 o 
  -4   1   1     3207.35     3151.00    206.52 o 
  -3   1   1    14714.92    14594.42    368.58 o 
  -2   1   1    10912.10    10491.21    309.46 o 
  -1   1   1    16984.81    17678.24    344.76 o 
   0   1   1      845.72      823.33     48.87 o 
   1   1   1    45145.49    49544.22    768.95 o 
   2   1   1     1260.48     1203.53     75.94 o 
   3   1   1     1350.93     1250.17    103.00 o 
   4   1   1     1160.76     1088.30    101.41 o 
   5   1   1     9799.59    10025.34    314.25 o 
   6   1   1      330.06      209.39     73.41 o 
   7   1   1    15008.32    15153.51    538.99 o 
   8   1   1        0.62     -100.71    100.71 o 
   9   1   1    10420.45    10486.07    497.65 o 
  10   1   1       59.39       53.80    194.60 o 
  11   1   1       96.86      196.24    332.98 o 
  12   1   1        5.42      117.27    351.75 o 
 -12   2   1     3764.30     4046.49    666.09 o 
 -11   2   1        7.16       33.99    342.82 o 
 -10   2   1     5551.23     7007.63    663.36 o 
  -9   2   1       47.47       98.07    244.55 o 
  -8   2   1     9703.79     9970.26    659.63 o 
  -7   2   1      941.62      823.07    185.14 o 
  -6   2   1    94858.48    94964.41   2500.88 o 
  -5   2   1      660.28      599.72    105.68 o 
  -4   2   1      792.79      880.84    107.06 o 
  -3   2   1      269.18      195.47     53.84 o 
  -2   2   1    15260.48    16254.84    317.97 o 
  -1   2   1      127.40      140.54     47.39 o 
   0   2   1   149582.30   163748.47   2419.46 o 
   1   2   1     2903.49     3220.01     82.03 o 
   2   2   1   114408.14   122218.02   1690.42 o 
   3   2   1      422.93      384.00     53.95 o 
   4   2   1     9997.83     9463.22    281.13 o 
   5   2   1       67.86       40.21     58.66 o 
   6   2   1     1178.07     1015.57    130.64 o 
   7   2   1       17.71       11.65     71.41 o 
   8   2   1    58122.83    63287.84   1889.23 o 
   9   2   1        0.07      211.75    140.99 o 
  10   2   1     1296.36     1613.26    307.93 o 
  11   2   1        8.25     -263.27    271.81 o 
  12   2   1     1102.03     1093.49    438.12 o 
 -12   3   1        1.92      365.43    346.92 o 
 -11   3   1       32.74       -4.12    269.92 o 
 -10   3   1      122.53      145.84    312.41 o 
  -9   3   1      586.23      645.18    461.35 o 
  -8   3   1      117.02      142.37    192.69 o 
  -7   3   1    62771.65    65883.03   1645.52 o 
  -6   3   1      508.67      452.94    104.81 o 
  -5   3   1    52764.34    52447.68    954.44 o 
  -4   3   1        8.12       13.94     37.97 o 
  -3   3   1    26089.33    27218.62    592.96 o 
  -2   3   1      246.19      268.13     37.46 o 
  -1   3   1     3588.43     3412.31    133.75 o 
   0   3   1     1495.11     1364.35     68.94 o 
   1   3   1   275820.13   288389.13   4728.80 o 
   2   3   1       11.77        8.81     20.00 o 
   3   3   1     5942.33     5702.77    292.14 o 
   4   3   1       34.19      -35.55     35.55 o 
   5   3   1     9487.31     9602.75    261.66 o 
   6   3   1      410.80      396.64     72.47 o 
   7   3   1    29596.16    29511.12    713.50 o 
   8   3   1        3.70       50.60    108.65 o 
   9   3   1    24576.89    24455.28   1013.54 o 
  10   3   1        0.50       -1.64    180.50 o 
  11   3   1      339.15      650.29    368.66 o 
  12   3   1       63.81     -176.01    538.50 o 
 -12   4   1     1305.76     1376.13    561.78 o 
 -11   4   1        4.70       22.61    319.13 o 
 -10   4   1      644.35      904.67    325.16 o 
  -9   4   1      585.91      203.23    294.41 o 
  -8   4   1      740.53      730.46    418.53 o 
  -7   4   1       97.03      161.08     82.48 o 
  -6   4   1    26949.16    26445.24    784.95 o 
  -5   4   1       77.27      159.78     55.93 o 
  -4   4   1       14.36        7.78     52.20 o 
  -3   4   1      623.09      577.75     68.18 o 
  -2   4   1     8558.81     8290.80    254.40 o 
  -1   4   1     1138.56     1198.33     83.63 o 
   0   4   1    44010.69    45040.16    828.94 o 
   1   4   1      118.78       92.78     30.28 o 
   2   4   1    32708.28    33385.52    489.00 o 
   3   4   1      258.60      224.01     43.64 o 
   4   4   1     3789.59     3744.22    141.40 o 
   5   4   1      158.91      133.07     47.19 o 
   6   4   1      568.30      486.07     80.37 o 
   7   4   1       14.07      -29.88     86.84 o 
   8   4   1    10070.93    10521.60    598.27 o 
   9   4   1       82.93      267.14    157.60 o 
  10   4   1      872.54      744.78    271.31 o 
  11   4   1       10.45      122.94    312.27 o 
  12   4   1      250.98      -89.87    347.90 o 
 -12   5   1      213.11       95.70    367.81 o 
 -11   5   1        5.70      441.88    351.32 o 
 -10   5   1      389.72      471.72    332.89 o 
  -9   5   1        0.25      -96.65    183.48 o 
  -8   5   1      946.67     1195.40    305.57 o 
  -7   5   1      339.78      429.90    104.00 o 
  -6   5   1      467.82      346.39     88.14 o 
  -5   5   1       88.51      122.52     56.14 o 
  -4   5   1     1764.76     1975.09    123.11 o 
  -3   5   1        2.88      -33.63     33.63 o 
  -2   5   1     5743.56     5846.25    167.34 o 
  -1   5   1       43.96       59.80     37.65 o 
   0   5   1       38.26       37.28     36.71 o 
   1   5   1      717.27      830.26     77.78 o 
   2   5   1      242.40      250.10     43.74 o 
   3   5   1       16.21       -9.16     39.67 o 
   4   5   1     1138.24     1185.34     94.66 o 
   5   5   1       48.98       43.58     46.58 o 
   6   5   1        1.40      -51.76     58.74 o 
   7   5   1       14.54       97.91     96.70 o 
   8   5   1      201.40      149.52    133.66 o 
   9   5   1      162.97      380.29    162.72 o 
  10   5   1      152.24      188.06    229.89 o 
  11   5   1       25.62     -236.47    359.13 o 
  12   5   1        1.89      204.20    385.96 o 
 -12   6   1     1649.24     1686.79    500.06 o 
 -11   6   1       10.58      256.12    256.33 o 
 -10   6   1      465.06      436.60    293.27 o 
  -9   6   1      287.47      498.49    209.00 o 
  -8   6   1     1407.01     1381.03    249.27 o 
  -7   6   1      223.58      134.92     85.73 o 
  -6   6   1    32224.53    31894.09    688.14 o 
  -5   6   1      124.18       93.35     59.23 o 
  -4   6   1      272.20      327.27     66.46 o 
  -3   6   1       71.53       61.91     33.53 o 
  -2   6   1     2274.42     1976.06    118.75 o 
  -1   6   1      639.75      572.02     77.01 o 
   0   6   1    38134.28    39327.20    784.38 o 
   1   6   1      357.15      237.42     58.41 o 
   2   6   1    55310.59    57039.36    944.09 o 
   3   6   1      387.66      378.60     60.11 o 
   4   6   1     6989.23     7078.03    261.02 o 
   5   6   1       73.35       69.14     67.41 o 
   6   6   1      400.14      442.74    123.24 o 
   7   6   1     1072.91     1126.51    185.90 o 
   8   6   1    19383.86    19998.28    678.17 o 
   9   6   1       83.30      -68.09    132.97 o 
  10   6   1     1750.51     1528.38    488.70 o 
  11   6   1        7.58      169.22    384.19 o 
  12   6   1      227.77      733.25    482.89 o 
 -12   7   1       27.84      148.61    593.55 o 
 -11   7   1        2.40      284.91    294.71 o 
 -10   7   1        4.73     -238.31    238.31 o 
  -9   7   1      431.59      519.19    231.37 o 
  -8   7   1      251.10      179.77    169.41 o 
  -7   7   1    28176.20    28597.04   1139.14 o 
  -6   7   1      341.67      256.91    100.91 o 
  -5   7   1    22885.96    22624.69    526.60 o 
  -4   7   1       32.62       41.35     44.75 o 
  -3   7   1    10780.19    10291.41    434.28 o 
  -2   7   1      100.38      101.97     50.02 o 
  -1   7   1     1448.21     1361.19    116.74 o 
   0   7   1        1.38      -43.94     43.94 o 
   1   7   1   144282.08   150821.27   2622.30 o 
   2   7   1      532.64      685.57     74.44 o 
   3   7   1     1613.42     1516.87     97.75 o 
   4   7   1       36.00       82.94     54.33 o 
   5   7   1     3852.27     3584.60    180.16 o 
   6   7   1        1.64      -64.98     78.42 o 
   7   7   1    13759.80    13676.77    513.57 o 
   8   7   1        5.89      -76.18    129.59 o 
   9   7   1    15887.33    16757.31    656.80 o 
  10   7   1       13.42     -146.35    181.67 o 
  11   7   1      327.71      674.29    405.18 o 
 -11   8   1      215.24       -9.77    346.89 o 
 -10   8   1     1203.32      900.94    284.35 o 
  -9   8   1        0.22     -133.94    164.29 o 
  -8   8   1     4142.91     4120.28    376.03 o 
  -7   8   1       61.56      235.81    125.72 o 
  -6   8   1    67672.74    71721.58   1309.00 o 
  -5   8   1       12.06      -12.18     61.78 o 
  -4   8   1      106.59      120.06     57.51 o 
  -3   8   1      108.02      127.23     48.13 o 
  -2   8   1     5973.52     5997.38    246.22 o 
  -1   8   1       29.08       21.07     46.87 o 
   0   8   1    57788.66    57638.47   1132.65 o 
   1   8   1      549.50      558.34     89.50 o 
   2   8   1    45314.21    45907.28    825.07 o 
   3   8   1       31.35       20.83     44.03 o 
   4   8   1     4675.70     4453.65    194.65 o 
   5   8   1      183.36      213.88     74.58 o 
   6   8   1     1052.97      900.38    158.62 o 
   7   8   1      714.85      691.62    175.04 o 
   8   8   1    29247.37    30969.75   1076.94 o 
   9   8   1       20.72      -75.60    167.19 o 
  10   8   1     1759.99      748.83    454.08 o 
  11   8   1       17.05      240.77    389.32 o 
 -11   9   1       61.37      138.88    337.28 o 
 -10   9   1       84.49      185.98    228.79 o 
  -9   9   1       74.27      -90.17    215.89 o 
  -8   9   1      579.79      491.33    203.87 o 
  -7   9   1     7406.80     6826.58    447.19 o 
  -6   9   1      308.90      319.67    117.84 o 
  -5   9   1     5170.00     5332.42    288.95 o 
  -4   9   1      639.68      572.46    104.08 o 
  -3   9   1     2669.37     2156.68    193.57 o 
  -2   9   1       61.95       52.77     64.42 o 
  -1   9   1     1215.34     1078.37    123.81 o 
   0   9   1      175.73      186.17     65.75 o 
   1   9   1    21366.64    20139.11    523.16 o 
   2   9   1      785.76      726.20     85.80 o 
   3   9   1      527.85      341.85     65.81 o 
   4   9   1       14.46       87.42     64.60 o 
   5   9   1     1217.20     1365.03    170.55 o 
   6   9   1       17.78       61.28     98.04 o 
   7   9   1     4081.98     4063.64    364.21 o 
   8   9   1      295.63      348.22    185.74 o 
   9   9   1     3415.89     3944.41    446.67 o 
  10   9   1        2.03      260.22    240.34 o 
  11   9   1      150.10      341.37    412.01 o 
 -11  10   1       16.04     -102.38    345.32 o 
 -10  10   1       12.00       53.30    251.76 o 
  -9  10   1       45.03        3.82    196.98 o 
  -8  10   1      131.26      212.97    188.63 o 
  -7  10   1       62.00      121.37    171.38 o 
  -6  10   1      517.82      679.62    184.05 o 
  -5  10   1     1089.77      944.20    163.74 o 
  -4  10   1        2.86       20.99     70.76 o 
  -3  10   1      923.12     1016.25    140.18 o 
  -2  10   1       26.27       57.90     53.92 o 
  -1  10   1       54.26       44.82     60.54 o 
   0  10   1      971.61      836.54    119.69 o 
   1  10   1      339.77      272.11     79.74 o 
   2  10   1      569.49      640.40     87.61 o 
   3  10   1      682.27      479.31     94.52 o 
   4  10   1       73.54      134.01     89.10 o 
   5  10   1       21.29      179.47    143.05 o 
   6  10   1       18.82      -38.58    118.20 o 
   7  10   1      182.85      259.85    180.26 o 
   8  10   1      454.04      251.96    208.05 o 
   9  10   1        1.09       70.43    224.24 o 
  10  10   1        1.71      140.60    325.03 o 
 -10  11   1        7.64      134.26    264.95 o 
  -9  11   1       24.99      217.28    232.98 o 
  -8  11   1       41.69      218.62    191.31 o 
  -7  11   1     9683.12    10536.31    578.37 o 
  -6  11   1      201.07      287.87    159.15 o 
  -5  11   1     7490.77     7549.74    480.48 o 
  -4  11   1      171.23       15.14     93.12 o 
  -3  11   1     4245.38     4216.59    243.87 o 
  -2  11   1      121.42      180.05     77.82 o 
  -1  11   1     5738.92     5444.27    269.14 o 
   0  11   1     1036.02     1191.29    148.23 o 
   1  11   1    37731.80    39048.63    900.63 o 
   2  11   1     1216.56     1090.51    148.20 o 
   3  11   1      701.54      534.30    109.25 o 
   4  11   1       36.02        5.42     76.45 o 
   5  11   1     2176.41     2326.05    293.02 o 
   6  11   1       89.35       76.92    136.57 o 
   7  11   1     9226.38     9575.98    663.37 o 
   8  11   1        9.52      -18.14    202.23 o 
   9  11   1     4497.77     4957.60    937.29 o 
  10  11   1       10.64     -355.78    355.78 o 
 -10  12   1      967.55      829.56    339.56 o 
  -9  12   1       33.56      -42.48    205.39 o 
  -8  12   1     4196.36     3915.67    449.13 o 
  -7  12   1      162.01      226.63    192.00 o 
  -6  12   1    25066.75    26075.30   1260.98 o 
  -5  12   1      137.24      148.07    110.46 o 
  -4  12   1       56.94      125.47     95.04 o 
  -3  12   1       33.39      -83.90     83.90 o 
  -2  12   1     2454.66     2508.73    230.29 o 
  -1  12   1        0.07      149.29     86.07 o 
   0  12   1    33675.05    33640.43    828.23 o 
   1  12   1      186.08      380.12    106.10 o 
   2  12   1    11471.99    11142.63    414.38 o 
   3  12   1       11.69       68.26     80.06 o 
   4  12   1     3526.28     2832.41    200.05 o 
   5  12   1       14.17     -107.83    158.48 o 
   6  12   1      699.68      596.46    209.99 o 
   7  12   1        0.23      -29.85    172.12 o 
   8  12   1    15649.48    17861.87   1498.49 o 
   9  12   1        0.28     -155.07    249.43 o 
  -9  13   1       56.14      -41.62    284.76 o 
  -8  13   1      183.08     -193.77    193.77 o 
  -7  13   1    10070.13     9878.25    703.41 o 
  -6  13   1        5.03       66.15    253.42 o 
  -5  13   1     7163.13     7526.67    393.03 o 
  -4  13   1      247.08      237.76    105.92 o 
  -3  13   1     3052.80     3237.04    262.62 o 
  -2  13   1       16.98      -34.98    103.35 o 
  -1  13   1     2543.15     2613.30    233.45 o 
   0  13   1      194.38      347.45    112.07 o 
   1  13   1    29714.45    32352.87    953.05 o 
   2  13   1      557.87      589.37    135.51 o 
   3  13   1     1797.85     1357.92    164.05 o 
   4  13   1       89.30      125.37    113.85 o 
   5  13   1      872.34     1001.93    239.15 o 
   6  13   1      174.45      261.49    205.77 o 
   7  13   1     6765.73     8012.58    940.85 o 
   8  13   1       96.79      108.80    224.93 o 
   9  13   1     3932.00     1427.78   1959.83 o 
  -8  14   1      519.11      273.41    335.65 o 
  -7  14   1        3.53       16.14    193.23 o 
  -6  14   1     3433.50     2944.71    376.93 o 
  -5  14   1      146.48      261.66    157.25 o 
  -4  14   1      128.50      319.46    118.08 o 
  -3  14   1       17.65       76.55    105.73 o 
  -2  14   1      382.54      373.68    141.95 o 
  -1  14   1     1138.08     1546.68    204.62 o 
   0  14   1     2821.66     3161.33    278.38 o 
   1  14   1       34.83      -32.49    103.74 o 
   2  14   1     2953.38     2838.26    263.38 o 
   3  14   1      344.81      285.69    145.39 o 
   4  14   1      170.26      266.28    130.86 o 
   5  14   1      225.76      247.49    215.83 o 
   6  14   1       41.63       50.93    223.10 o 
   7  14   1       72.77       36.60    201.47 o 
  -8  15   1       70.79       30.85    313.77 o 
  -7  15   1      285.02     -125.05    231.70 o 
  -6  15   1      387.70      108.77    204.58 o 
  -5  15   1      312.95      621.61    183.56 o 
  -4  15   1      417.38      225.32    140.00 o 
  -3  15   1       12.78        8.62    118.15 o 
  -2  15   1       20.14     -102.53    124.49 o 
  -1  15   1       25.10     -109.04    109.04 o 
   0  15   1      137.10      236.68    125.61 o 
   1  15   1      853.88      951.87    177.90 o 
   2  15   1       23.63      -16.85    149.51 o 
   3  15   1        6.70      -48.84    165.56 o 
   4  15   1       73.89       98.52    184.99 o 
   5  15   1        4.05     -139.22    219.64 o 
   6  15   1      324.93       76.69    195.35 o 
   7  15   1      312.32     -108.63    242.14 o 
  -7  16   1       18.30     -279.58    279.58 o 
  -6  16   1     5196.07     7368.12    887.57 o 
  -5  16   1      357.03      312.25    194.76 o 
  -4  16   1      270.67      414.57    173.19 o 
  -3  16   1       13.30      -10.09    146.73 o 
  -2  16   1      141.53       89.47    134.95 o 
  -1  16   1      107.59      153.97    136.58 o 
   0  16   1     6972.64     7262.16    402.67 o 
   1  16   1       39.24       23.56    152.46 o 
   2  16   1     4362.56     4375.99    382.67 o 
   3  16   1       65.84     -154.32    292.63 o 
   4  16   1      146.15       26.46    557.84 o 
   5  16   1        0.07      -96.75    225.84 o 
   6  16   1      262.73      123.31    283.16 o 
   7  16   1       90.95      114.05    466.48 o 
  -6  17   1       93.85      -18.89    321.28 o 
  -5  17   1     3337.40     3649.77    538.85 o 
  -4  17   1        4.13      371.25    238.26 o 
  -3  17   1      622.31      764.88    234.90 o 
  -2  17   1        8.90     -144.74    144.74 o 
  -1  17   1     1266.67     1106.28    367.23 o 
   0  17   1        0.05     -163.60    163.60 o 
   1  17   1    14313.32    15568.12    721.91 o 
   2  17   1       53.72      253.73    199.76 o 
   3  17   1     1059.13     1414.41    317.08 o 
   4  17   1        4.06      -72.57    212.11 o 
   5  17   1      628.94      910.25    299.83 o 
  -4  18   1      178.73      388.62    260.78 o 
  -3  18   1       12.46     -344.53    363.08 o 
  -2  18   1       47.06       -6.52    227.53 o 
  -1  18   1      247.49      -70.63    355.78 o 
   0  18   1     3056.98     3179.02    401.80 o 
   1  18   1        1.73      197.10    183.38 o 
   2  18   1     3839.28     4620.77    576.20 o 
   3  18   1       41.17      -49.32    305.26 o 
   4  18   1      113.19       61.47    252.88 o 
  -2  19   1        1.36      233.83    399.19 o 
  -1  19   1       68.14     -284.26    284.26 o 
   0  19   1       41.49     -259.88    259.88 o 
   1  19   1     1071.88     1084.66    393.53 o 
   2  19   1        2.84     -380.84    380.84 o 
 -13   0   2      346.49      -18.55    647.62 o 
 -12   0   2    15838.11    15317.16   1470.47 o 
 -11   0   2        4.47     -410.04    410.04 o 
 -10   0   2       53.54      677.61    473.58 o 
  -9   0   2      206.73       83.67    302.70 o 
  -8   0   2      701.08      567.51    346.11 o 
  -7   0   2      523.40      608.55    294.01 o 
  -6   0   2    59275.99    56561.25   2480.38 o 
  -5   0   2     2882.29     2290.55    437.27 o 
  -4   0   2    61753.24    59639.92   2378.56 o 
  -3   0   2       37.76      114.45    104.19 o 
  -2   0   2    48670.26    51929.65   1899.06 o 
  -1   0   2      190.80      432.93     83.67 o 
   0   0   2    29277.67    31742.87    784.44 o 
   1   0   2      602.88      521.38     49.02 o 
   2   0   2   375515.41   389698.41   7359.21 o 
   3   0   2     1426.21     1407.35    106.84 o 
   4   0   2      145.48      144.80     66.57 o 
   5   0   2       60.09       96.03     63.94 o 
   6   0   2     1261.42      943.72    210.92 o 
   7   0   2      141.91       38.19    163.58 o 
   8   0   2    29895.32    28224.11   1179.60 o 
   9   0   2      206.66      162.94    215.88 o 
  10   0   2    16108.63    17965.25    988.80 o 
  11   0   2        3.32      222.58    387.55 o 
  12   0   2      410.10      330.32    601.05 o 
 -13   1   2     7522.42     8416.05    873.00 o 
 -12   1   2      354.69     -352.58    641.31 o 
 -11   1   2     2553.70     3361.89    586.02 o 
 -10   1   2       38.19     -219.75    252.78 o 
  -9   1   2     2817.48     2921.01    464.89 o 
  -8   1   2        4.28     -146.84    146.84 o 
  -7   1   2    11754.51    11823.26    976.76 o 
  -6   1   2      106.56       -5.14     98.78 o 
  -5   1   2    91835.84    94536.61   2573.45 o 
  -4   1   2     4287.27     4304.19    301.90 o 
  -3   1   2     1475.84     1357.53    157.91 o 
  -2   1   2     2983.54     2536.36    176.10 o 
  -1   1   2     3488.63     3167.01    120.15 o 
   0   1   2        0.71        6.29     23.82 o 
   1   1   2    51347.46    53918.95    761.11 o 
   2   1   2     2369.96     2234.95     95.94 o 
   3   1   2    50540.24    50025.06    853.81 o 
   4   1   2     1384.82     1590.03    113.25 o 
   5   1   2    11404.06    11119.43    346.25 o 
   6   1   2       33.25        5.61     63.80 o 
   7   1   2     1112.37      885.73    163.43 o 
   8   1   2      136.41       92.53    133.56 o 
   9   1   2    22417.26    23399.67    778.72 o 
  10   1   2       31.48       42.83    151.29 o 
  11   1   2     1553.68     1509.77    330.16 o 
  12   1   2       12.70      181.94    347.00 o 
 -13   2   2       68.15     -379.57    379.57 o 
 -12   2   2      958.94     1188.32    627.69 o 
 -11   2   2      173.85      -57.88    369.65 o 
 -10   2   2       42.23      -21.98    262.37 o 
  -9   2   2       22.52      110.06    233.57 o 
  -8   2   2      151.84       90.10    167.70 o 
  -7   2   2       10.34       34.93    116.59 o 
  -6   2   2     7064.56     6292.45    433.19 o 
  -5   2   2       64.14       25.88    131.81 o 
  -4   2   2     3869.67     3836.28    460.33 o 
  -3   2   2     1312.19     1299.80    133.69 o 
  -2   2   2     3949.37     3989.57    133.55 o 
  -1   2   2     2781.39     2791.84    109.23 o 
   0   2   2     2063.41     2061.18     82.73 o 
   1   2   2    11518.96    11557.67    224.40 o 
   2   2   2    22857.52    23693.22    441.20 o 
   3   2   2      574.81      498.77     67.20 o 
   4   2   2       95.73        8.04     51.33 o 
   5   2   2       37.71       57.11     57.73 o 
   6   2   2      423.65      501.64     98.43 o 
   7   2   2      335.00      303.95    106.20 o 
   8   2   2     2203.52     1939.81    241.75 o 
   9   2   2       23.51     -100.64    131.30 o 
  10   2   2     1423.41     1432.33    338.30 o 
  11   2   2      148.72       45.92    219.12 o 
  12   2   2       22.94      251.94    361.78 o 
 -12   3   2       33.14      387.67    375.11 o 
 -11   3   2      576.01      234.07    689.26 o 
 -10   3   2      131.80      272.81    362.49 o 
  -9   3   2      525.30      271.47    242.17 o 
  -8   3   2        3.85       50.80    165.61 o 
  -7   3   2     2065.87     1935.07    320.18 o 
  -6   3   2        0.36       95.68    110.84 o 
  -5   3   2    15522.71    14777.18    429.39 o 
  -4   3   2      148.07      177.28     59.70 o 
  -3   3   2       20.66       43.11     43.85 o 
  -2   3   2      396.90      408.74     55.44 o 
  -1   3   2     5790.64     5988.96    177.34 o 
   0   3   2     2970.57     3072.58     92.97 o 
   1   3   2    20556.66    21911.34    349.55 o 
   2   3   2     1510.69     1483.73     67.60 o 
   3   3   2    13415.81    13562.11    346.82 o 
   4   3   2      141.99      145.99     59.12 o 
   5   3   2     1115.61      950.89    114.60 o 
   6   3   2      993.95      911.14     96.78 o 
   7   3   2      115.30      167.94     99.72 o 
   8   3   2      397.15      426.93    122.03 o 
   9   3   2     4059.98     4499.75    350.12 o 
  10   3   2        0.53      -83.90    196.19 o 
  11   3   2      201.67      100.69    215.27 o 
  12   3   2      208.07      246.31    378.46 o 
 -12   4   2     8694.50    10752.03    893.42 o 
 -11   4   2       44.30      -22.61    282.17 o 
 -10   4   2      140.62       45.44    258.66 o 
  -9   4   2      948.09      981.73    324.77 o 
  -8   4   2      700.45      705.71    172.89 o 
  -7   4   2      956.07     1089.74    158.96 o 
  -6   4   2    49318.47    50079.88   1250.56 o 
  -5   4   2     3060.09     3066.56    189.22 o 
  -4   4   2    34399.20    34899.48    761.40 o 
  -3   4   2      126.00      102.89     44.34 o 
  -2   4   2    30696.56    32423.86    659.47 o 
  -1   4   2      707.45      657.61     68.74 o 
   0   4   2    11304.77    11047.70    234.33 o 
   1   4   2      819.64      725.42     70.45 o 
   2   4   2   155968.80   160075.73   2211.47 o 
   3   4   2      209.40      187.57     39.68 o 
   4   4   2     2445.25     2188.25    137.25 o 
   5   4   2       30.75      131.81     55.75 o 
   6   4   2     3729.30     3507.47    205.34 o 
   7   4   2      134.72       91.78     93.88 o 
   8   4   2    16862.43    17503.48    548.75 o 
   9   4   2       67.93        4.47    125.81 o 
  10   4   2     9124.56    10176.72   1135.43 o 
  11   4   2       51.54     -151.97    202.97 o 
  12   4   2       41.87     -156.09    332.44 o 
 -12   5   2      324.59      262.99    323.19 o 
 -11   5   2     7401.37     6703.13   1006.75 o 
 -10   5   2       59.00      -74.27    259.79 o 
  -9   5   2    11110.04    10784.96    747.87 o 
  -8   5   2       35.76      175.53    220.61 o 
  -7   5   2    15467.89    15433.94    506.18 o 
  -6   5   2     1427.08     1472.21    159.70 o 
  -5   5   2   110602.33   116388.41   2141.81 o 
  -4   5   2      406.26      385.81     80.21 o 
  -3   5   2     1241.99     1280.98    127.51 o 
  -2   5   2      374.08      278.69     57.48 o 
  -1   5   2    10205.60    10519.21    283.65 o 
   0   5   2      168.86      159.22     34.96 o 
   1   5   2   128319.84   135430.02   2071.79 o 
   2   5   2     3146.12     3113.85    103.49 o 
   3   5   2    55668.04    57370.61    889.56 o 
   4   5   2       30.04       13.12     33.58 o 
   5   5   2     8462.25     8416.28    295.92 o 
   6   5   2       39.94       54.61     67.19 o 
   7   5   2       23.09       17.73     92.67 o 
   8   5   2      254.05      211.35    126.28 o 
   9   5   2    46162.70    46230.24   1187.79 o 
  10   5   2       21.50       60.28    219.77 o 
  11   5   2     1667.74     2372.26    382.79 o 
  12   5   2        8.27       34.55    383.91 o 
 -12   6   2     7877.36     7035.03   1155.14 o 
 -11   6   2        3.27      -30.01    252.96 o 
 -10   6   2        3.38       37.43    286.32 o 
  -9   6   2        0.76       78.50    203.30 o 
  -8   6   2     1138.20     1089.65    228.02 o 
  -7   6   2      959.43      866.39    147.60 o 
  -6   6   2    34840.13    34437.93    829.63 o 
  -5   6   2     1266.46     1231.26    144.92 o 
  -4   6   2    34882.33    35860.38    708.96 o 
  -3   6   2       62.64      120.13     46.59 o 
  -2   6   2    16623.72    16664.90    425.09 o 
  -1   6   2      669.63      743.40    107.80 o 
   0   6   2     6432.84     5967.48    207.91 o 
   1   6   2      185.89       94.43     41.80 o 
   2   6   2   101113.75   104999.34   1390.64 o 
   3   6   2      298.77      303.08     53.88 o 
   4   6   2      352.32      250.11     54.92 o 
   5   6   2       29.13       93.01     45.54 o 
   6   6   2     5911.83     5987.40    276.79 o 
   7   6   2      713.27      534.50    137.22 o 
   8   6   2    13873.21    13685.71    766.49 o 
   9   6   2     1045.33     1272.30    237.84 o 
  10   6   2     7316.16     6804.32    528.61 o 
  11   6   2        6.00     -109.28    218.88 o 
 -12   7   2      228.62       87.02    372.07 o 
 -11   7   2      161.40       47.90    237.78 o 
 -10   7   2      128.05     -156.40    245.29 o 
  -9   7   2      351.19      601.40    224.91 o 
  -8   7   2     1118.39      956.70    244.00 o 
  -7   7   2      486.55      353.33    125.65 o 
  -6   7   2     1754.01     1828.69    237.76 o 
  -5   7   2     3330.99     3374.58    215.27 o 
  -4   7   2      250.82      233.53     66.80 o 
  -3   7   2        0.37      -45.00     52.09 o 
  -2   7   2     1696.52     1813.71    131.61 o 
  -1   7   2      708.19      630.52     89.50 o 
   0   7   2     7560.87     7985.29    266.35 o 
   1   7   2     4473.77     4400.27    188.40 o 
   2   7   2        8.90      -12.29     33.90 o 
   3   7   2     2455.58     2298.47    133.05 o 
   4   7   2     3047.32     2947.47    152.42 o 
   5   7   2       84.60      147.06     69.18 o 
   6   7   2     1288.16     1304.87    175.29 o 
   7   7   2        0.99       75.99    113.28 o 
   8   7   2      132.08      165.19    144.05 o 
   9   7   2     1217.09     1300.50    248.23 o 
  10   7   2        9.64      130.77    232.22 o 
  11   7   2      140.21       60.47    238.49 o 
 -11   8   2      413.99      588.13    617.82 o 
 -10   8   2        6.06       89.94    275.45 o 
  -9   8   2        0.85      -13.32    170.53 o 
  -8   8   2      145.07      192.35    169.86 o 
  -7   8   2      573.66      387.16    160.16 o 
  -6   8   2    12385.51    11689.74    440.33 o 
  -5   8   2     2304.09     2418.58    196.14 o 
  -4   8   2     4351.01     4210.49    199.32 o 
  -3   8   2      752.78      852.50    116.62 o 
  -2   8   2     2113.94     2025.89    185.09 o 
  -1   8   2        5.63       21.87     40.35 o 
   0   8   2     1195.12      902.97    109.67 o 
   1   8   2      180.08      153.69     53.68 o 
   2   8   2    15998.83    15098.34    406.83 o 
   3   8   2      391.63      303.24     58.35 o 
   4   8   2      280.26      252.50     62.21 o 
   5   8   2     1236.06     1341.36    160.81 o 
   6   8   2     1043.16     1048.49    178.81 o 
   7   8   2      528.81      293.24    143.32 o 
   8   8   2     2666.37     2585.13    292.04 o 
   9   8   2      345.46      463.15    210.80 o 
  10   8   2     2042.38     2101.16    504.05 o 
  11   8   2      281.65      117.21    553.69 o 
 -11   9   2     1580.21      627.63    627.10 o 
 -10   9   2        2.50        3.96    226.36 o 
  -9   9   2     1979.32     2286.40    369.25 o 
  -8   9   2      229.33      257.16    179.08 o 
  -7   9   2     5124.63     4894.49    394.47 o 
  -6   9   2      461.28      421.79    137.29 o 
  -5   9   2    39624.11    39671.60    946.11 o 
  -4   9   2      824.67      729.53    136.02 o 
  -3   9   2      117.03      124.08     68.73 o 
  -2   9   2      343.78      373.37     85.95 o 
  -1   9   2     2919.92     2667.62    172.37 o 
   0   9   2      134.17      132.57     56.74 o 
   1   9   2    45192.68    44169.41    935.56 o 
   2   9   2      175.79       92.07     57.52 o 
   3   9   2    28452.80    28919.02    545.69 o 
   4   9   2       56.39       -7.95     62.71 o 
   5   9   2     2203.46     2119.22    217.53 o 
   6   9   2        4.40       77.96     96.43 o 
   7   9   2     1183.84     1009.83    190.85 o 
   8   9   2        6.53       23.68    164.14 o 
   9   9   2    14056.93    15189.03   1184.54 o 
  10   9   2        0.51      -91.81    311.00 o 
 -11  10   2        3.11      -32.95    725.96 o 
 -10  10   2       80.82       97.00    196.87 o 
  -9  10   2       95.20      103.32    218.71 o 
  -8  10   2        5.68      -15.34    169.24 o 
  -7  10   2      201.74      303.45    191.16 o 
  -6  10   2    30062.08    30944.47    834.78 o 
  -5  10   2      785.89      663.50    133.33 o 
  -4  10   2    16612.46    16506.57    643.09 o 
  -3  10   2       53.67       16.53     73.03 o 
  -2  10   2     6177.73     5624.77    264.95 o 
  -1  10   2       41.81      145.54     65.16 o 
   0  10   2     6436.56     6381.36    272.61 o 
   1  10   2      840.88      722.53    109.23 o 
   2  10   2    61646.07    62110.67   1101.83 o 
   3  10   2      198.06      166.38     60.61 o 
   4  10   2      188.79      167.24     71.47 o 
   5  10   2      103.52      193.91    129.00 o 
   6  10   2     1166.62      936.89    218.73 o 
   7  10   2      118.44      338.41    152.28 o 
   8  10   2    10975.32    11143.93    776.09 o 
   9  10   2       91.26      -34.20    234.27 o 
  10  10   2     5638.92     6265.47    982.28 o 
 -10  11   2       46.02       53.62    241.19 o 
  -9  11   2      640.14      707.51    274.79 o 
  -8  11   2       12.21      -14.33    196.87 o 
  -7  11   2     1405.05     1366.64    278.19 o 
  -6  11   2      332.98      315.01    165.88 o 
  -5  11   2    18482.65    18428.92    584.25 o 
  -4  11   2        9.92      -14.15     83.27 o 
  -3  11   2       13.16      104.27     79.58 o 
  -2  11   2     1241.46     1089.74    153.13 o 
  -1  11   2      334.08      303.16     88.03 o 
   0  11   2     4613.68     4541.69    241.83 o 
   1  11   2    19541.27    19430.84    555.87 o 
   2  11   2        6.47       46.27     77.05 o 
   3  11   2    11910.32    11933.37    370.19 o 
   4  11   2       54.70       43.35    110.43 o 
   5  11   2     1568.44     1384.88    220.53 o 
   6  11   2       55.07      189.14    159.40 o 
   7  11   2      925.64      616.82    258.97 o 
   8  11   2      130.72     -123.52    223.48 o 
   9  11   2     7096.60     6980.18    970.84 o 
  10  11   2        8.72      -50.17    310.23 o 
 -10  12   2        1.71      -99.29    245.71 o 
  -9  12   2        1.24      -58.30    192.17 o 
  -8  12   2        0.74       68.14    204.15 o 
  -7  12   2      371.85      333.01    197.38 o 
  -6  12   2      633.86      419.31    208.16 o 
  -5  12   2      458.93      627.54    139.10 o 
  -4  12   2      358.38      216.55    108.81 o 
  -3  12   2      544.21      707.84    133.20 o 
  -2  12   2       79.13       11.00     92.52 o 
  -1  12   2       79.31       32.99     89.04 o 
   0  12   2       10.22       34.15     71.22 o 
   1  12   2      228.59      213.74     87.78 o 
   2  12   2     1165.55     1084.51    153.32 o 
   3  12   2      456.70      314.33    102.06 o 
   4  12   2        0.22      193.28    147.78 o 
   5  12   2      169.62      104.70    148.71 o 
   6  12   2      109.12      239.74    195.53 o 
   7  12   2      658.36      550.75    268.32 o 
   8  12   2      104.42      -48.82    231.38 o 
   9  12   2      172.33      115.43    276.25 o 
  -9  13   2       72.32      272.98    282.42 o 
  -8  13   2       47.75      138.14    211.77 o 
  -7  13   2      824.37      990.75    282.87 o 
  -6  13   2      231.51      278.87    218.23 o 
  -5  13   2     4775.57     4828.88    297.10 o 
  -4  13   2      295.25      396.20    126.17 o 
  -3  13   2        9.93       26.54     94.27 o 
  -2  13   2      180.94      211.18    109.16 o 
  -1  13   2      177.14      178.17     96.45 o 
   0  13   2       39.25      119.71     91.72 o 
   1  13   2     4984.50     5070.10    291.68 o 
   2  13   2     1185.15     1189.67    172.29 o 
   3  13   2     3693.52     2890.05    252.13 o 
   4  13   2      120.53       67.70    227.12 o 
   5  13   2      175.36       22.47    171.82 o 
   6  13   2       55.31       55.74    197.98 o 
   7  13   2      365.89      373.69    268.61 o 
   8  13   2      163.83      284.80    275.93 o 
   9  13   2     1541.24      723.93    758.91 o 
  -9  14   2       69.79      -80.83    258.23 o 
  -8  14   2        2.17      -32.40    198.04 o 
  -7  14   2       23.35       84.24    204.92 o 
  -6  14   2    12966.21    14265.66    861.12 o 
  -5  14   2      443.73      534.24    177.88 o 
  -4  14   2     8182.63     7913.88    429.90 o 
  -3  14   2       29.73      144.67    112.87 o 
  -2  14   2     4054.54     3999.45    318.25 o 
  -1  14   2      285.19      324.16    157.67 o 
   0  14   2     1676.60     1385.68    196.57 o 
   1  14   2        8.81      161.66    127.08 o 
   2  14   2    24345.21    23914.74    845.65 o 
   3  14   2      158.58      115.29    172.21 o 
   4  14   2     1011.99     1327.30    303.90 o 
   5  14   2        0.78      -56.22    189.62 o 
   6  14   2      688.14      808.37    299.35 o 
   7  14   2        2.44      -63.50    204.83 o 
  -8  15   2        0.76      102.72    314.46 o 
  -7  15   2     1811.81     1125.21    486.11 o 
  -6  15   2      182.89      251.43    222.42 o 
  -5  15   2    15276.55    15975.80   1057.26 o 
  -4  15   2       20.92      -63.55    113.90 o 
  -3  15   2      105.32      -17.10    126.52 o 
  -2  15   2       37.81       11.83    119.54 o 
  -1  15   2      988.44     1154.04    187.37 o 
   0  15   2       66.61      127.03    155.46 o 
   1  15   2    14573.54    15271.82    668.93 o 
   2  15   2      292.92      289.90    154.90 o 
   3  15   2     9142.72     8735.46    638.94 o 
   4  15   2        6.65     -180.97    180.97 o 
   5  15   2      827.59      441.08    491.34 o 
   6  15   2        0.13     -186.93    186.93 o 
   7  15   2      560.57      -22.97    265.10 o 
  -7  16   2      170.68     -240.09    279.47 o 
  -6  16   2     3664.77     4896.19    499.18 o 
  -5  16   2       10.29      157.48    177.18 o 
  -4  16   2     2600.79     2382.79    390.81 o 
  -3  16   2      145.28      209.02    163.01 o 
  -2  16   2      427.95      593.09    181.10 o 
  -1  16   2       18.75      -42.15    158.13 o 
   0  16   2      699.27      571.51    314.33 o 
   1  16   2      290.44       49.21    253.04 o 
   2  16   2     6282.28     6558.66    464.86 o 
   3  16   2        2.99      164.00    221.55 o 
   4  16   2      268.09      422.54    370.58 o 
   5  16   2      127.14       78.99    223.43 o 
   6  16   2      228.79     -223.58    223.58 o 
  -6  17   2      107.70      299.27    304.37 o 
  -5  17   2       67.80      130.14    194.60 o 
  -4  17   2      335.36      447.04    203.45 o 
  -3  17   2        6.50     -116.89    185.58 o 
  -2  17   2        5.43      -37.77    174.31 o 
  -1  17   2       26.59      -65.09    263.33 o 
   0  17   2       87.09     -201.86    201.86 o 
   1  17   2       70.74      -76.32    182.50 o 
   2  17   2      119.14      138.89    216.48 o 
   3  17   2       32.25      150.08    216.87 o 
   4  17   2      238.49      334.75    289.28 o 
   5  17   2        0.80      -21.51    257.84 o 
  -4  18   2      810.02      858.76    504.36 o 
  -3  18   2      162.95       37.70    280.25 o 
  -2  18   2      103.33      671.33    332.55 o 
  -1  18   2      149.32       17.19    201.16 o 
   0  18   2      355.01      379.23    217.10 o 
   1  18   2       66.49      319.09    251.20 o 
   2  18   2     2563.61     2998.31    464.47 o 
   3  18   2      201.79      128.40    265.32 o 
   4  18   2       58.05      208.27    293.22 o 
  -2  19   2        6.27     -240.01    285.29 o 
  -1  19   2      345.56      578.05    250.42 o 
   0  19   2        6.98      210.76    212.35 o 
   1  19   2     5205.61     5619.16    611.79 o 
 -13   1   3     1464.73     1700.70    542.84 o 
 -12   1   3      422.53      327.42    662.62 o 
 -11   1   3     6471.50     6333.25    839.42 o 
 -10   1   3       17.40      257.83    303.84 o 
  -9   1   3      288.57      343.77    339.40 o 
  -8   1   3      374.50      502.53    197.56 o 
  -7   1   3      366.58      271.53    277.44 o 
  -6   1   3     1392.66     1609.75    268.65 o 
  -5   1   3    51154.71    51387.63   1554.23 o 
  -4   1   3      431.27      197.74     92.35 o 
  -3   1   3    18509.64    18835.22    636.87 o 
  -2   1   3     3036.55     3168.75    165.08 o 
  -1   1   3       36.34       39.37     34.32 o 
   0   1   3      164.71      199.82     66.30 o 
   1   1   3     3866.90     3682.16    101.06 o 
   2   1   3      128.69      107.78     26.52 o 
   3   1   3    54807.29    54743.09    825.59 o 
   4   1   3      739.63      801.99     72.88 o 
   5   1   3      589.63      558.46     92.20 o 
   6   1   3      206.88      144.96     78.10 o 
   7   1   3     1550.57     1400.53    166.08 o 
   8   1   3      111.44      127.60    110.52 o 
   9   1   3     6054.84     6315.85    403.34 o 
  10   1   3      358.03      540.73    192.76 o 
  11   1   3     4222.62     4770.48    442.32 o 
  12   1   3        6.29       27.23    385.39 o 
 -13   2   3      262.89      208.01    431.57 o 
 -12   2   3    13704.47    13720.51    978.74 o 
 -11   2   3      911.89     1396.33    423.76 o 
 -10   2   3     8575.18     8741.56    836.26 o 
  -9   2   3       68.43      117.70    191.55 o 
  -8   2   3    11115.28    11213.53   1706.27 o 
  -7   2   3        0.69       99.16    114.00 o 
  -6   2   3    18358.68    18024.20    775.77 o 
  -5   2   3     3373.77     3047.81    397.81 o 
  -4   2   3   142487.09   144244.19   3631.53 o 
  -3   2   3     2077.74     1947.66    178.68 o 
  -2   2   3     7008.74     7338.99    215.83 o 
  -1   2   3      144.35      207.36     48.90 o 
   0   2   3     2997.21     2885.51    164.85 o 
   1   2   3     2860.27     2659.55    130.98 o 
   2   2   3   156109.23   162091.25   2452.62 o 
   3   2   3     4842.16     4931.15    176.11 o 
   4   2   3    43710.22    42816.67    796.70 o 
   5   2   3       42.99       60.45     51.06 o 
   6   2   3     3586.64     3274.95    192.85 o 
   7   2   3       10.88       20.94     89.08 o 
   8   2   3      755.59      835.78    185.01 o 
   9   2   3      263.77      314.63    152.55 o 
  10   2   3    22885.52    23731.61    830.16 o 
  11   2   3       68.17      -92.74    179.41 o 
  12   2   3     1073.10     1160.37    335.35 o 
 -13   3   3     3511.91     3007.94   1314.18 o 
 -12   3   3      757.57     1052.81    422.47 o 
 -11   3   3    15869.86    18325.43   1074.44 o 
 -10   3   3      220.52      324.11    279.84 o 
  -9   3   3      920.59      552.46    485.42 o 
  -8   3   3      965.21     1274.39    295.32 o 
  -7   3   3       95.17       91.01    170.25 o 
  -6   3   3     1237.80     1324.27    245.28 o 
  -5   3   3    96998.47    95329.41   2624.03 o 
  -4   3   3     6458.11     6562.69    256.47 o 
  -3   3   3    47253.78    48850.49    950.18 o 
  -2   3   3        0.80       -0.82     32.14 o 
  -1   3   3    53185.55    55115.94   1001.76 o 
   0   3   3        4.88        7.44     30.85 o 
   1   3   3     8348.49     8495.50    313.94 o 
   2   3   3     3155.62     2948.54    122.73 o 
   3   3   3   161244.02   165968.92   2557.81 o 
   4   3   3     1418.82     1370.70    118.76 o 
   5   3   3      411.52      289.77     74.00 o 
   6   3   3       47.62       53.75     72.64 o 
   7   3   3     6669.51     6552.70    305.29 o 
   8   3   3       36.73      -19.29    122.47 o 
   9   3   3    14417.78    14351.29    594.68 o 
  10   3   3      298.31      370.88    203.33 o 
  11   3   3     9138.47    10798.86    697.17 o 
  12   3   3       21.02      101.90    255.50 o 
 -12   4   3     5259.44     6504.62    995.31 o 
 -11   4   3       96.40      144.43    300.43 o 
 -10   4   3     1409.18     1134.50    357.86 o 
  -9   4   3      355.15      297.98    234.08 o 
  -8   4   3     1002.81     1061.93    211.64 o 
  -7   4   3      111.63       86.44     99.64 o 
  -6   4   3     4719.23     4167.31    242.96 o 
  -5   4   3      287.07      243.66     85.17 o 
  -4   4   3    40755.37    40974.31    876.35 o 
  -3   4   3      456.24      433.71     67.83 o 
  -2   4   3      956.42     1017.26     93.97 o 
  -1   4   3      617.98      628.48     67.77 o 
   0   4   3     3874.24     3617.88    138.65 o 
   1   4   3      998.94      984.84     89.32 o 
   2   4   3    45241.98    47172.66    789.30 o 
   3   4   3     2754.04     2619.83    143.44 o 
   4   4   3    18273.33    18067.05    438.90 o 
   5   4   3       27.14       74.27     61.84 o 
   6   4   3     2547.81     2433.65    189.66 o 
   7   4   3      501.78      552.91    123.42 o 
   8   4   3     1386.15     1314.28    193.07 o 
   9   4   3      694.94      575.30    245.23 o 
  10   4   3     5676.54     6090.75    504.16 o 
  11   4   3      341.72      215.90    242.05 o 
 -12   5   3       51.89     -388.75    416.75 o 
 -11   5   3      179.85      428.78    354.40 o 
 -10   5   3      247.40      192.79    237.93 o 
  -9   5   3        0.67       92.06    204.51 o 
  -8   5   3      615.88      497.27    153.32 o 
  -7   5   3        8.59      -80.04     80.04 o 
  -6   5   3        3.32      -18.71     64.03 o 
  -5   5   3      478.18      641.39    111.16 o 
  -4   5   3     2975.24     3063.35    179.02 o 
  -3   5   3      245.96      120.64     52.40 o 
  -2   5   3      129.73      113.20     45.41 o 
  -1   5   3       61.97      124.37     29.55 o 
   0   5   3       34.84       62.01     30.73 o 
   1   5   3      243.84      243.35     42.84 o 
   2   5   3     3963.40     3929.26    134.38 o 
   3   5   3      301.64      304.62     50.55 o 
   4   5   3      246.92      233.15     68.78 o 
   5   5   3        0.98      -58.02     58.02 o 
   6   5   3      996.36      850.96    165.01 o 
   7   5   3       67.85      126.18    103.74 o 
   8   5   3      118.35       73.97    111.61 o 
   9   5   3       53.89       83.70    160.61 o 
  10   5   3        8.94        8.11    296.51 o 
  11   5   3       25.60      -90.80    262.79 o 
 -12   6   3     5817.61     1760.33   2046.46 o 
 -11   6   3      713.81      210.58    293.06 o 
 -10   6   3     1822.61     1742.90    420.36 o 
  -9   6   3       99.46      -30.02    250.05 o 
  -8   6   3     4246.67     3544.85    390.71 o 
  -7   6   3     1425.11     1178.93    207.46 o 
  -6   6   3     5084.49     4815.68    258.63 o 
  -5   6   3      804.87      971.95    136.72 o 
  -4   6   3    60397.42    64309.21   1267.12 o 
  -3   6   3       70.30      -22.23     51.57 o 
  -2   6   3     2439.73     2190.71    145.82 o 
  -1   6   3      554.66      519.51     76.64 o 
   0   6   3      989.78      963.38     79.36 o 
   1   6   3      778.69      795.38     76.69 o 
   2   6   3    39652.22    41095.73    672.95 o 
   3   6   3     2305.34     2178.09    112.97 o 
   4   6   3    15523.79    15233.73    402.30 o 
   5   6   3        0.76      -20.78     59.76 o 
   6   6   3     3764.35     3768.26    271.49 o 
   7   6   3      159.65      208.62    104.34 o 
   8   6   3     2088.04     2146.91    232.56 o 
   9   6   3      116.48      109.30    197.87 o 
  10   6   3     7758.77     8403.24    836.26 o 
  11   6   3       13.63      -34.49    297.11 o 
 -12   7   3      787.29      -46.16    496.86 o 
 -11   7   3    13478.12    15488.04   1477.96 o 
 -10   7   3      198.04     -126.36    259.37 o 
  -9   7   3      556.35      488.27    253.72 o 
  -8   7   3      317.13      367.52    163.91 o 
  -7   7   3       91.46      189.06    106.47 o 
  -6   7   3      427.71      235.00    118.77 o 
  -5   7   3    56692.29    58969.96   1243.71 o 
  -4   7   3     4176.63     3820.44    192.63 o 
  -3   7   3    29631.14    29121.60    686.18 o 
  -2   7   3       28.56      110.44     51.53 o 
  -1   7   3    25680.08    25973.57    597.67 o 
   0   7   3      402.92      347.88     70.82 o 
   1   7   3    19941.11    21005.93    441.59 o 
   2   7   3     1459.85     1291.67     84.96 o 
   3   7   3    94403.74    96135.72   1437.58 o 
   4   7   3     1594.88     1517.20    109.06 o 
   5   7   3      788.92      927.54    117.93 o 
   6   7   3      203.85      215.58     99.73 o 
   7   7   3      936.38      822.93    156.44 o 
   8   7   3      150.79      244.19    161.47 o 
   9   7   3    14436.95    16688.57    794.06 o 
  10   7   3      363.05      454.30    287.57 o 
  11   7   3     6202.10     5630.60    725.13 o 
 -11   8   3      259.55     -108.71    433.52 o 
 -10   8   3     3541.69     4318.39    592.44 o 
  -9   8   3      282.61      254.31    227.77 o 
  -8   8   3     3987.90     3420.06    376.03 o 
  -7   8   3      318.97      269.44    131.13 o 
  -6   8   3    10032.06     9821.85    409.62 o 
  -5   8   3     1067.60     1090.73    132.56 o 
  -4   8   3    62901.11    65302.57   1324.54 o 
  -3   8   3      143.16       62.57     63.39 o 
  -2   8   3      214.50      284.20     62.89 o 
  -1   8   3     1047.72     1123.84    158.70 o 
   0   8   3     5412.31     5166.91    217.16 o 
   1   8   3      687.66      519.63     83.76 o 
   2   8   3    51503.16    50772.52    899.85 o 
   3   8   3     1864.00     1734.53    126.24 o 
   4   8   3    29636.98    29762.82    573.61 o 
   5   8   3       42.91      173.48     82.01 o 
   6   8   3     8061.08     8587.41    390.50 o 
   7   8   3       51.07       99.17    130.98 o 
   8   8   3      573.43      431.34    176.43 o 
   9   8   3      702.27      630.05    253.70 o 
  10   8   3    11413.87    12736.94   1329.18 o 
  11   8   3        0.70     -193.38    444.38 o 
 -11   9   3     3222.40     1588.44   1685.35 o 
 -10   9   3       79.70       40.20    299.74 o 
  -9   9   3       59.84      185.93    259.42 o 
  -8   9   3       16.34     -149.29    149.29 o 
  -7   9   3       97.80      -12.09    121.03 o 
  -6   9   3      711.48      795.29    152.68 o 
  -5   9   3    11052.11    10647.43    368.51 o 
  -4   9   3      108.84       32.15     66.52 o 
  -3   9   3     5356.30     4857.83    247.53 o 
  -2   9   3        3.88       74.55     59.49 o 
  -1   9   3     2594.55     2323.99    198.74 o 
   0   9   3     1685.82     1969.51    150.81 o 
   1   9   3     1268.90     1027.33    120.67 o 
   2   9   3     1538.00     1433.57    113.79 o 
   3   9   3    16024.53    15830.26    402.08 o 
   4   9   3        5.26      141.73     85.36 o 
   5   9   3      441.49      460.59    122.86 o 
   6   9   3       22.54      -77.41    107.74 o 
   7   9   3      446.43      467.10    163.17 o 
   8   9   3      921.14      716.19    298.15 o 
   9   9   3     1827.19     1915.46    429.38 o 
  10   9   3      121.95      234.42    543.43 o 
 -11  10   3      420.91      287.11    357.02 o 
 -10  10   3      103.43     -118.10    246.02 o 
  -9  10   3       61.18      329.44    225.91 o 
  -8  10   3       12.47      162.20    179.46 o 
  -7  10   3      170.50      147.84    164.65 o 
  -6  10   3      323.09      378.39    143.63 o 
  -5  10   3      159.97       75.52     92.18 o 
  -4  10   3      668.69      746.22    121.77 o 
  -3  10   3     1767.05     1787.01    171.92 o 
  -2  10   3        1.59      -18.82     60.95 o 
  -1  10   3      154.29      154.09     78.50 o 
   0  10   3        4.86        7.22     58.33 o 
   1  10   3     1020.98      980.17    128.51 o 
   2  10   3      883.57      868.96    108.23 o 
   3  10   3       91.87       47.16     62.90 o 
   4  10   3      154.32      185.17    100.23 o 
   5  10   3     1790.07     1434.03    179.99 o 
   6  10   3       19.87      -40.41    116.63 o 
   7  10   3      196.18      -63.95    175.72 o 
   8  10   3       56.08      -66.94    199.21 o 
   9  10   3      143.74       34.74    267.71 o 
  10  10   3      208.69      877.70    581.32 o 
 -10  11   3      218.89      297.65    259.69 o 
  -9  11   3        4.83      -42.75    210.37 o 
  -8  11   3        9.99      -61.78    170.06 o 
  -7  11   3      545.63      526.96    216.72 o 
  -6  11   3       15.72      109.47    126.86 o 
  -5  11   3    13980.64    14024.26    462.09 o 
  -4  11   3      920.45      878.30    141.88 o 
  -3  11   3     7912.11     7880.41    382.51 o 
  -2  11   3     1619.25     1542.88    202.64 o 
  -1  11   3     2682.77     2708.33    196.36 o 
   0  11   3     1820.46     2001.74    181.12 o 
   1  11   3     1395.87     1311.21    154.56 o 
   2  11   3       44.12      126.63     72.81 o 
   3  11   3    21404.71    21756.72    596.63 o 
   4  11   3      375.57      373.37    157.01 o 
   5  11   3      239.27       38.99    173.25 o 
   6  11   3        6.02       87.13    185.12 o 
   7  11   3      180.83      306.52    226.79 o 
   8  11   3        1.26     -160.46    235.34 o 
   9  11   3     3701.44     1433.93   1708.05 o 
 -10  12   3     1638.71     1160.28    377.57 o 
  -9  12   3        1.78      -30.64    203.82 o 
  -8  12   3     1223.31     1539.96    317.71 o 
  -7  12   3       55.63        9.00    183.27 o 
  -6  12   3     5791.27     6328.32    378.82 o 
  -5  12   3      775.12      645.21    144.28 o 
  -4  12   3    28717.94    30076.04    738.21 o 
  -3  12   3      407.23      434.45    127.12 o 
  -2  12   3     1984.65     2030.18    209.16 o 
  -1  12   3       74.71       -9.22     73.67 o 
   0  12   3      868.70      836.98    140.88 o 
   1  12   3       45.58       -0.83     83.75 o 
   2  12   3    25395.96    25415.47    827.93 o 
   3  12   3      837.25      600.36    125.48 o 
   4  12   3    10955.67    10474.61    653.88 o 
   5  12   3       19.36      190.06    185.68 o 
   6  12   3     1142.41     1149.97    296.32 o 
   7  12   3        0.97     -185.36    204.92 o 
   8  12   3      489.99      288.02    342.95 o 
   9  12   3       64.84      132.54    304.49 o 
  -9  13   3        8.71     -111.94    246.59 o 
  -8  13   3      117.18       14.89    206.37 o 
  -7  13   3       16.93      345.66    201.21 o 
  -6  13   3      279.71      625.47    201.55 o 
  -5  13   3    15630.35    16090.56    587.83 o 
  -4  13   3     1560.10     1682.83    198.06 o 
  -3  13   3     4645.72     4835.75    305.20 o 
  -2  13   3      384.95      450.93    128.38 o 
  -1  13   3     3473.09     3924.77    261.73 o 
   0  13   3      159.60      111.48     95.26 o 
   1  13   3     2635.45     2930.26    292.35 o 
   2  13   3      635.89      701.09    163.01 o 
   3  13   3    22048.11    22066.61    998.89 o 
   4  13   3       55.46      228.56    193.48 o 
   5  13   3      597.94      470.62    248.72 o 
   6  13   3       33.47      -76.70    286.32 o 
   7  13   3      158.74      304.58    237.68 o 
   8  13   3      186.89      250.84    285.13 o 
  -9  14   3        2.08      162.77    275.49 o 
  -8  14   3      208.38      277.25    249.71 o 
  -7  14   3       22.44       97.63    203.55 o 
  -6  14   3      839.04      871.82    247.68 o 
  -5  14   3      247.65      428.08    147.25 o 
  -4  14   3     4017.43     4175.81    279.75 o 
  -3  14   3        2.69      -77.60    118.34 o 
  -2  14   3       11.37       65.39    124.94 o 
  -1  14   3       41.58      271.09    119.80 o 
   0  14   3      205.31      160.42    148.64 o 
   1  14   3      946.31     1114.64    253.98 o 
   2  14   3     3389.94     3356.91    377.48 o 
   3  14   3      899.91      963.75    271.45 o 
   4  14   3     1398.90     1533.84    417.15 o 
   5  14   3       40.94      219.52    270.73 o 
   6  14   3      143.62      117.63    234.45 o 
   7  14   3       38.27     -135.44    226.14 o 
   8  14   3       12.71      400.57    298.32 o 
  -8  15   3        3.73      258.14    269.93 o 
  -7  15   3        0.01      225.75    240.84 o 
  -6  15   3      122.62       77.73    223.98 o 
  -5  15   3      536.68      499.42    171.63 o 
  -4  15   3      855.22      820.38    243.39 o 
  -3  15   3      197.69      204.31    130.80 o 
  -2  15   3      143.51      367.34    166.13 o 
  -1  15   3       49.96       10.11    146.97 o 
   0  15   3      316.72      145.23    220.08 o 
   1  15   3      339.67      285.10    188.98 o 
   2  15   3       13.51     -124.70    163.45 o 
   3  15   3      817.82      641.60    258.44 o 
   4  15   3       63.71      -75.18    188.06 o 
   5  15   3        6.31     -118.72    216.77 o 
   6  15   3       49.46     -200.47    227.65 o 
   7  15   3        0.27     -254.49    266.98 o 
  -7  16   3       63.26      187.88    238.81 o 
  -6  16   3     1434.46     1714.17    351.80 o 
  -5  16   3      362.96      114.32    167.36 o 
  -4  16   3     6190.51     7280.98    504.67 o 
  -3  16   3      352.94      416.07    198.28 o 
  -2  16   3       65.36       20.07    177.32 o 
  -1  16   3        2.60      -14.38    160.40 o 
   0  16   3      101.82       12.27    182.79 o 
   1  16   3       58.02       78.03    158.83 o 
   2  16   3     5865.12     5044.38    491.39 o 
   3  16   3      114.48      159.70    204.72 o 
   4  16   3     2455.00      587.40    651.57 o 
   5  16   3      178.57       43.31    234.41 o 
   6  16   3      329.61       18.80    264.13 o 
  -6  17   3       47.26      115.38    662.03 o 
  -5  17   3     9557.09    11600.98    837.88 o 
  -4  17   3      461.51      415.91    178.24 o 
  -3  17   3     3338.57     3845.33    446.04 o 
  -2  17   3       34.39      -59.44    198.19 o 
  -1  17   3     1182.31     1470.02    280.09 o 
   0  17   3       36.29      -83.60    174.72 o 
   1  17   3     1728.78     1662.12    290.35 o 
   2  17   3      151.85      493.69    263.29 o 
   3  17   3     9643.77     9711.87    721.33 o 
   4  17   3       94.21     -177.08    256.51 o 
   5  17   3      218.29      183.60    251.25 o 
  -4  18   3     5473.11     5109.96   1464.31 o 
  -3  18   3        3.49       38.46    267.86 o 
  -2  18   3        1.83       44.95    239.05 o 
  -1  18   3      106.08     -136.46    202.81 o 
   0  18   3        5.16      -42.05    182.74 o 
   1  18   3      373.47      200.71    254.80 o 
   2  18   3     4142.60     4037.50    562.96 o 
   3  18   3       98.72      180.64    256.50 o 
  -1  19   3       76.70      -13.40    247.34 o 
   0  19   3       41.19      217.48    302.21 o 
 -13   0   4       34.15      -22.89    632.62 o 
 -12   0   4     6289.81     7282.48   1030.43 o 
 -11   0   4     2249.29     1535.98    638.94 o 
 -10   0   4    27496.53    31826.56   1983.12 o 
  -9   0   4      315.48     -172.46    260.86 o 
  -8   0   4     1060.85     1081.74    382.42 o 
  -7   0   4     1190.24     1311.42    348.87 o 
  -6   0   4     4760.86     5042.84    534.75 o 
  -5   0   4     2322.06     2095.59    343.35 o 
  -4   0   4   103946.73   108573.00   3954.39 o 
  -3   0   4    14055.86    14051.12    725.76 o 
  -2   0   4   184522.59   205996.72   6937.55 o 
  -1   0   4       26.28       -9.87     33.15 o 
   0   0   4   265148.09   283121.38   6579.27 o 
   1   0   4      100.09      162.21     36.31 o 
   2   0   4     8251.33     8110.70    253.42 o 
   3   0   4     2738.59     2812.70    278.87 o 
   4   0   4   125025.25   131413.72   2652.52 o 
   5   0   4     2505.93     2565.28    181.99 o 
   6   0   4      352.35      227.72    151.56 o 
   7   0   4      256.52      204.74    193.58 o 
   8   0   4     1350.47     1263.95    317.13 o 
   9   0   4      218.31      254.57    310.79 o 
  10   0   4    14258.47    16000.39   1859.99 o 
  11   0   4      472.21      -90.58    226.37 o 
 -13   1   4       30.44      711.26    457.05 o 
 -12   1   4      353.82      276.10    352.30 o 
 -11   1   4    16523.18    17528.29   1175.66 o 
 -10   1   4     1703.67     1686.06    420.87 o 
  -9   1   4     4401.15     4905.79    511.86 o 
  -8   1   4      260.97      274.05    183.85 o 
  -7   1   4     9212.73     9310.20    563.67 o 
  -6   1   4       47.52       44.35     86.92 o 
  -5   1   4    26585.90    26343.76    938.81 o 
  -4   1   4     4681.17     4590.53    300.70 o 
  -3   1   4   128527.98   136509.53   3377.74 o 
  -2   1   4     2546.72     2488.60    132.09 o 
  -1   1   4     1033.64     1005.42     82.17 o 
   0   1   4     8375.87     8255.03    303.69 o 
   1   1   4       29.68       49.22     24.86 o 
   2   1   4     5031.38     4990.74    156.17 o 
   3   1   4    55863.49    56804.31    980.27 o 
   4   1   4     4648.58     4707.97    157.73 o 
   5   1   4    34688.34    33684.74    690.05 o 
   6   1   4      435.20      360.41     85.32 o 
   7   1   4     4541.76     4286.32    299.93 o 
   8   1   4       37.03      -52.61    132.03 o 
   9   1   4      833.87      771.10    204.11 o 
  10   1   4      261.87      125.76    158.33 o 
  11   1   4     9814.76    10150.12    558.99 o 
 -13   2   4        4.82     -405.68    405.68 o 
 -12   2   4      453.54        5.95    699.32 o 
 -11   2   4      158.02      251.28    396.03 o 
 -10   2   4     2381.09     2104.37    421.14 o 
  -9   2   4      122.97      149.43    276.26 o 
  -8   2   4      143.07       48.15    174.31 o 
  -7   2   4      544.80      513.35    187.05 o 
  -6   2   4      127.53      199.04    242.12 o 
  -5   2   4     4473.12     4820.41    341.98 o 
  -4   2   4     9566.15     9166.27    660.45 o 
  -3   2   4     1789.23     1656.83    186.87 o 
  -2   2   4     1844.35     1582.70    100.64 o 
  -1   2   4     6405.88     6741.98    321.34 o 
   0   2   4      683.29      789.58    103.77 o 
   1   2   4     5684.78     5567.51    285.62 o 
   2   2   4     2004.59     1937.42     96.07 o 
   3   2   4     2501.81     2468.18    133.71 o 
   4   2   4     8145.21     7467.82    246.52 o 
   5   2   4       17.24       18.06     55.38 o 
   6   2   4       67.72        6.30     64.48 o 
   7   2   4     1172.98      995.77    171.38 o 
   8   2   4      198.50      222.85    154.71 o 
   9   2   4      179.27      319.26    166.56 o 
  10   2   4     1036.84     1077.09    247.45 o 
  11   2   4      337.99      492.93    221.53 o 
 -13   3   4        0.48      208.33    340.99 o 
 -12   3   4      157.70      181.52    277.89 o 
 -11   3   4     2271.50     3347.50    561.49 o 
 -10   3   4       69.00      250.39    296.10 o 
  -9   3   4      712.61      649.46    366.04 o 
  -8   3   4      841.64      824.30    263.08 o 
  -7   3   4     1146.67     1546.97    293.76 o 
  -6   3   4      206.14      194.18    124.66 o 
  -5   3   4     3485.33     3266.02    230.64 o 
  -4   3   4      642.17      565.84    110.08 o 
  -3   3   4    16497.87    15417.24    397.11 o 
  -2   3   4      758.38      807.66     95.27 o 
  -1   3   4      234.41      327.78     81.60 o 
   0   3   4        5.56      -23.55     27.52 o 
   1   3   4     3131.00     3105.84    157.89 o 
   2   3   4      507.30      509.45     62.30 o 
   3   3   4    16249.41    16418.42    381.41 o 
   4   3   4       61.43       30.81     55.13 o 
   5   3   4     4142.53     4030.81    203.78 o 
   6   3   4       86.81       63.78     71.62 o 
   7   3   4     1344.74     1475.64    180.56 o 
   8   3   4       11.51      189.64    127.14 o 
   9   3   4      135.37      193.93    152.56 o 
  10   3   4        0.21     -164.27    171.83 o 
  11   3   4     2036.10     1331.73    541.66 o 
 -12   4   4     5773.12     2033.39   2028.90 o 
 -11   4   4     1113.74     1193.02    382.88 o 
 -10   4   4    12841.38    12846.65   2277.13 o 
  -9   4   4       52.99      -58.68    141.56 o 
  -8   4   4       31.96      121.64    125.37 o 
  -7   4   4     1060.65      904.42    166.77 o 
  -6   4   4      156.89      144.21     81.14 o 
  -5   4   4     1689.65     1465.93    179.84 o 
  -4   4   4    84780.65    88930.59   1672.05 o 
  -3   4   4     3797.55     3682.28    161.87 o 
  -2   4   4    29305.38    29042.63    622.79 o 
  -1   4   4      163.38      213.75     46.51 o 
   0   4   4    23531.44    23742.14    512.10 o 
   1   4   4      325.38      398.25     73.55 o 
   2   4   4    23441.27    23611.88    540.37 o 
   3   4   4     2598.17     2425.92    135.99 o 
   4   4   4    83432.20    86950.02   1472.34 o 
   5   4   4     1272.62     1097.88    128.32 o 
   6   4   4      302.46      347.28    106.45 o 
   7   4   4        0.52      -77.68     81.63 o 
   8   4   4       33.95       28.34    123.96 o 
   9   4   4       55.05      125.88    148.77 o 
  10   4   4     9399.02    10804.41    657.33 o 
  11   4   4      208.00      383.44    268.62 o 
 -12   5   4      753.68      278.67    356.43 o 
 -10   5   4     1734.81     1437.79    391.34 o 
  -9   5   4     3116.75     3109.54    378.76 o 
  -8   5   4      255.26      318.92    153.99 o 
  -7   5   4    15060.28    13754.81    561.77 o 
  -6   5   4       42.61      210.02    104.70 o 
  -5   5   4    34489.12    34532.72    821.92 o 
  -4   5   4     7840.35     7684.28    266.45 o 
  -3   5   4   102089.87   105138.23   1898.48 o 
  -2   5   4     1541.97     1484.96    119.62 o 
  -1   5   4      440.09      462.95     50.58 o 
   0   5   4     1223.34     1225.38    117.69 o 
   1   5   4      645.14      497.20     79.33 o 
   2   5   4      972.25      962.82     76.20 o 
   3   5   4    67470.73    67539.46   1164.73 o 
   4   5   4     4932.68     4657.29    280.91 o 
   5   5   4    23546.83    23786.77    571.25 o 
   6   5   4      165.78       61.31     87.70 o 
   7   5   4     3887.89     3780.88    378.30 o 
   8   5   4       58.76       88.13    109.06 o 
   9   5   4      665.39      578.90    194.75 o 
  10   5   4      354.74      208.31    198.35 o 
  11   5   4    14306.82    16489.67   1038.60 o 
 -12   6   4     3765.99      696.34   1566.17 o 
 -11   6   4      671.75      197.02    416.55 o 
 -10   6   4    10213.23    10102.87    761.39 o 
  -9   6   4        4.19       80.84    265.20 o 
  -8   6   4      974.52      889.79    187.99 o 
  -7   6   4        2.00      -34.13    145.53 o 
  -6   6   4      296.01      174.80    111.76 o 
  -5   6   4     1809.84     1763.55    185.36 o 
  -4   6   4    65863.23    69077.91   1225.00 o 
  -3   6   4     5062.25     4918.13    223.74 o 
  -2   6   4    12532.74    12378.39    480.03 o 
  -1   6   4       56.61       61.20     35.29 o 
   0   6   4     7116.39     6751.26    233.89 o 
   1   6   4       41.87       48.63     36.92 o 
   2   6   4     3960.26     3526.31    140.41 o 
   3   6   4      404.91      401.31     80.95 o 
   4   6   4    46752.34    48140.25    921.95 o 
   5   6   4      363.46      443.92     96.86 o 
   6   6   4        1.08       58.12     79.98 o 
   7   6   4      198.33      193.18    146.28 o 
   8   6   4      333.74      253.98    135.28 o 
   9   6   4      541.58      689.25    203.78 o 
  10   6   4     5105.86     6836.19    703.78 o 
  11   6   4      342.12       33.50    299.74 o 
 -12   7   4        8.12       85.69    554.29 o 
 -11   7   4     1011.09      539.63    542.05 o 
 -10   7   4      381.72      739.71    317.15 o 
  -9   7   4      278.38      379.71    259.73 o 
  -8   7   4        3.96      199.23    134.73 o 
  -7   7   4      511.85      486.78    183.14 o 
  -6   7   4       33.47       57.25     82.67 o 
  -5   7   4      980.22      907.80    123.66 o 
  -4   7   4      425.20      303.82     85.80 o 
  -3   7   4     4486.93     4288.46    321.84 o 
  -2   7   4     2329.91     2719.18    162.22 o 
  -1   7   4       33.26       59.16     49.89 o 
   0   7   4       99.03      105.01     48.17 o 
   1   7   4      157.45       70.05     51.29 o 
   2   7   4     1860.99     1916.73    111.66 o 
   3   7   4     3760.67     3709.49    157.58 o 
   4   7   4      339.73      484.47    100.70 o 
   5   7   4      598.82      485.34    106.13 o 
   6   7   4      111.51      172.23    105.78 o 
   7   7   4       13.73      -99.67     99.67 o 
   8   7   4      203.31      172.30    135.97 o 
   9   7   4        1.48      357.94    266.70 o 
  10   7   4       41.57     -158.61    253.93 o 
  11   7   4      812.05      850.33    386.17 o 
 -12   8   4      480.30      340.64    352.74 o 
 -11   8   4      334.47      258.99    311.17 o 
 -10   8   4     2037.54     2066.67    471.22 o 
  -9   8   4      538.53      449.28    286.24 o 
  -8   8   4      117.69      287.28    158.51 o 
  -7   8   4     1182.06      876.99    165.03 o 
  -6   8   4      196.95      306.58    114.44 o 
  -5   8   4        6.76       74.06     83.81 o 
  -4   8   4    11243.23    10919.34    360.85 o 
  -3   8   4     3260.39     3355.09    260.94 o 
  -2   8   4     2712.33     2356.04    161.34 o 
  -1   8   4      100.69       52.80     51.46 o 
   0   8   4     1595.48     1590.97    139.93 o 
   1   8   4       24.58       78.30     50.80 o 
   2   8   4     2065.09     1859.74    123.39 o 
   3   8   4      241.42      186.62     60.09 o 
   4   8   4    10008.24     9869.75    332.58 o 
   5   8   4       66.58      122.99     88.36 o 
   6   8   4       57.73      155.02    105.10 o 
   7   8   4      104.86      113.76    125.91 o 
   8   8   4      163.90      236.95    172.43 o 
   9   8   4      169.97      273.23    263.45 o 
  10   8   4     1071.09     1108.87    625.72 o 
 -10   9   4     1283.24     1242.03    378.89 o 
  -9   9   4     2757.77     3012.13    462.50 o 
  -8   9   4       24.66     -145.41    153.64 o 
  -7   9   4     2480.66     2439.68    255.53 o 
  -6   9   4       19.84       -6.43    110.91 o 
  -5   9   4     7289.76     7469.59    314.14 o 
  -4   9   4     2620.14     2808.39    197.81 o 
  -3   9   4    45769.74    45956.10   1016.91 o 
  -2   9   4     1664.36     1677.63    163.42 o 
  -1   9   4      806.37      767.83    143.83 o 
   0   9   4     2087.62     1775.77    147.22 o 
   1   9   4      551.56      458.13     86.94 o 
   2   9   4       99.48       39.11     44.21 o 
   3   9   4    35827.63    36428.83    685.84 o 
   4   9   4     2415.68     2307.32    192.21 o 
   5   9   4    14127.45    14058.55    441.05 o 
   6   9   4       20.60       79.11    156.04 o 
   7   9   4     1225.51     1203.13    235.84 o 
   8   9   4       62.84       83.10    202.40 o 
   9   9   4      749.47      818.66    370.76 o 
  10   9   4      166.10      292.04    432.14 o 
 -11  10   4      813.09      341.72    382.02 o 
 -10  10   4    12377.23    12782.72   1278.67 o 
  -9  10   4      101.70      109.20    207.16 o 
  -8  10   4      807.46     1011.15    338.67 o 
  -7  10   4      506.97      422.86    193.84 o 
  -6  10   4       42.66       88.42    111.70 o 
  -5  10   4      459.00      378.69    101.31 o 
  -4  10   4    49158.55    53036.78   1060.27 o 
  -3  10   4     3469.41     3260.93    222.98 o 
  -2  10   4    19489.33    18705.71    538.13 o 
  -1  10   4       15.56       37.42     68.39 o 
   0  10   4     6514.65     6201.41    270.02 o 
   1  10   4       42.61      -47.39     65.48 o 
   2  10   4     6259.68     5765.75    206.25 o 
   3  10   4     1796.52     1727.12    148.25 o 
   4  10   4    36473.09    37724.90   1053.26 o 
   5  10   4      477.46      405.57    153.12 o 
   6  10   4      990.67     1352.61    309.40 o 
   7  10   4       26.23      -71.51    200.30 o 
   8  10   4      713.76      559.31    318.63 o 
   9  10   4      114.08      282.13    332.82 o 
  10  10   4     5831.94     6511.73   1076.21 o 
 -10  11   4      146.70      222.73    344.39 o 
  -9  11   4     1849.03     1438.98    343.17 o 
  -8  11   4       46.43      -86.34    181.17 o 
  -7  11   4     2481.43     2236.11    349.87 o 
  -6  11   4       10.43      -12.87    121.70 o 
  -5  11   4     2448.60     2319.18    228.52 o 
  -4  11   4     1641.27     1760.93    181.33 o 
  -3  11   4    26115.19    27861.01    747.60 o 
  -2  11   4        4.15       -2.02     91.03 o 
  -1  11   4      395.92      383.18     94.67 o 
   0  11   4      397.58      282.17    102.82 o 
   1  11   4     2190.86     2234.94    184.11 o 
   2  11   4     1451.55     1637.35    139.58 o 
   3  11   4    11697.94    11360.07    476.97 o 
   4  11   4      679.86      916.16    245.38 o 
   5  11   4     7753.45     7766.90    578.05 o 
   6  11   4       23.27      185.85    183.09 o 
   7  11   4      680.40      538.02    263.56 o 
   8  11   4       10.77       28.80    239.81 o 
   9  11   4      381.35      694.86    360.78 o 
 -10  12   4      292.95      531.78    382.12 o 
  -9  12   4      620.32      282.54    319.62 o 
  -8  12   4        0.48        8.74    203.74 o 
  -7  12   4       12.89     -103.27    176.71 o 
  -6  12   4       19.78      -30.51    127.55 o 
  -5  12   4     1328.04     1363.59    189.20 o 
  -4  12   4      616.65      799.64    155.68 o 
  -3  12   4      596.59      804.76    146.76 o 
  -2  12   4      706.26      654.86    134.19 o 
  -1  12   4      175.49      224.61    124.18 o 
   0  12   4       37.84       25.08    108.63 o 
   1  12   4      391.26      191.02    123.85 o 
   2  12   4        0.02      -21.08    105.73 o 
   3  12   4     1234.84     1250.06    276.28 o 
   4  12   4      785.22      803.29    236.72 o 
   5  12   4       85.17        3.96    185.09 o 
   6  12   4        3.43       50.17    235.21 o 
   7  12   4      126.31      254.56    397.81 o 
   8  12   4       33.49       -5.05    258.50 o 
   9  12   4      175.29      424.00    320.79 o 
  -9  13   4      608.00      479.83    309.68 o 
  -8  13   4      254.79      380.06    213.69 o 
  -7  13   4      268.91      225.22    363.92 o 
  -6  13   4      118.35      249.40    139.58 o 
  -5  13   4     1777.92     1952.66    245.43 o 
  -4  13   4      152.53      108.28    157.94 o 
  -3  13   4     4513.94     4743.57    307.11 o 
  -2  13   4     1524.12     1320.79    187.95 o 
  -1  13   4      103.92      -12.63    189.20 o 
   0  13   4      605.12      717.05    186.48 o 
   1  13   4      200.58      113.64    136.29 o 
   2  13   4      736.09      751.07    177.61 o 
   3  13   4     5646.29     5215.42    484.09 o 
   4  13   4      389.48      803.34    256.74 o 
   5  13   4     1417.44     1571.50    346.64 o 
   6  13   4      234.95      359.02    260.22 o 
   7  13   4      110.75     -150.95    215.23 o 
   8  13   4        6.59      -96.55    288.44 o 
  -9  14   4      299.85      301.66    321.19 o 
  -8  14   4      115.83      269.50    254.43 o 
  -7  14   4       63.92      446.16    242.34 o 
  -6  14   4       18.35     -131.14    131.14 o 
  -5  14   4      102.74      182.42    145.81 o 
  -4  14   4    15169.14    17573.82    631.55 o 
  -3  14   4     1132.34      814.99    202.10 o 
  -2  14   4     3294.22     3353.90    358.93 o 
  -1  14   4      111.56      108.02    149.83 o 
   0  14   4     1599.95     1269.34    239.58 o 
   1  14   4       77.51       82.88    144.09 o 
   2  14   4     2957.95     2559.80    395.83 o 
   3  14   4      147.28      -68.86    171.89 o 
   4  14   4    12939.36    12545.45    938.08 o 
   5  14   4      165.88      181.36    220.24 o 
   6  14   4      301.24     -148.19    173.47 o 
   7  14   4        0.06     -162.60    262.87 o 
  -8  15   4       29.46      160.87    278.84 o 
  -7  15   4      574.17      500.06    265.37 o 
  -6  15   4       15.69     -166.33    166.33 o 
  -5  15   4     4284.26     4478.09    350.28 o 
  -4  15   4      646.86      881.55    214.76 o 
  -3  15   4    13162.49    13768.15    674.93 o 
  -2  15   4      177.47     -143.64    143.64 o 
  -1  15   4        9.37      -16.38    159.84 o 
   0  15   4       37.43      211.31    165.20 o 
   1  15   4       34.19       46.63    159.32 o 
   2  15   4      153.16       14.46    270.93 o 
   3  15   4    15283.67    17405.65   1315.37 o 
   4  15   4      753.20      285.60    751.41 o 
   6  15   4        0.08      -29.79    226.80 o 
   7  15   4      300.40       93.40    423.06 o 
  -7  16   4       56.86      159.03    357.12 o 
  -6  16   4        5.88     -132.45    228.43 o 
  -5  16   4      184.30       11.96    153.65 o 
  -4  16   4     4638.08     4350.69    415.81 o 
  -3  16   4      268.45      121.45    195.25 o 
  -2  16   4     2056.64     2396.58    452.67 o 
  -1  16   4       62.61      126.88    194.54 o 
   0  16   4      650.64      683.41    334.19 o 
   1  16   4      118.35      113.08    206.00 o 
   2  16   4      755.08     1086.16    413.99 o 
   3  16   4      462.11      132.77    218.24 o 
   5  16   4       22.84      311.76    254.44 o 
   6  16   4       14.22      110.99    262.92 o 
  -6  17   4       47.27       92.55    258.30 o 
  -5  17   4        9.36      199.35    239.30 o 
  -4  17   4      216.55      378.74    219.14 o 
  -3  17   4       47.87      196.30    214.71 o 
  -2  17   4      246.75      383.42    204.18 o 
  -1  17   4        4.46      151.77    185.50 o 
   0  17   4       72.84       77.10    183.93 o 
   1  17   4       20.56     -203.64    203.64 o 
   2  17   4      511.62      647.35    481.47 o 
   3  17   4       43.10      -54.43    207.73 o 
   4  17   4        9.33       21.46    251.17 o 
  -4  18   4     1973.05     1380.12    340.06 o 
  -3  18   4      453.17      436.82    254.10 o 
  -2  18   4      235.17       87.43    204.34 o 
  -1  18   4      234.67      517.30    222.81 o 
   0  18   4        7.54      116.81    198.59 o 
   1  18   4      186.91     -132.46    253.62 o 
   2  18   4      565.75       49.57    258.69 o 
   3  18   4        5.40       70.34    257.21 o 
 -13   1   5      430.19      383.56    418.56 o 
 -12   1   5       46.59      232.74    255.66 o 
 -11   1   5     4639.89     5105.85    614.64 o 
 -10   1   5     1422.73     2031.05    408.76 o 
  -9   1   5    10286.14    10587.90    925.85 o 
  -8   1   5      677.71      546.21    227.87 o 
  -7   1   5     2658.84     2851.48    320.39 o 
  -6   1   5     3085.14     2743.78    290.80 o 
  -5   1   5       85.53      -22.61     80.51 o 
  -4   1   5     1605.54     1623.95    203.00 o 
  -3   1   5    78868.81    84953.18   2191.44 o 
  -2   1   5    27160.53    28581.53    668.39 o 
  -1   1   5     9334.37     9501.50    234.09 o 
   0   1   5      854.04      710.63     72.54 o 
   1   1   5     1319.20     1253.63     72.45 o 
   2   1   5     1508.93     1338.97     72.23 o 
   3   1   5     6381.59     6191.94    170.47 o 
   4   1   5     3402.44     3365.30    129.79 o 
   5   1   5    37911.09    38257.51    759.38 o 
   6   1   5       88.07      226.00    102.56 o 
   7   1   5       21.40      102.27    125.42 o 
   8   1   5      118.24       50.89    138.14 o 
   9   1   5      408.68      458.16    177.96 o 
  10   1   5      215.97      160.87    187.93 o 
  11   1   5     2911.27     3159.10    387.01 o 
 -13   2   5      186.14      -55.00    343.59 o 
 -12   2   5      215.66      140.70    239.14 o 
 -11   2   5     1039.58     1036.46    680.57 o 
 -10   2   5    35089.86    40210.77   1872.22 o 
  -9   2   5     3362.46     4035.58    508.24 o 
  -8   2   5     7169.97     7158.05    558.09 o 
  -7   2   5      503.74      253.79    254.35 o 
  -6   2   5    15177.05    14217.91    669.12 o 
  -5   2   5      168.39       73.88    131.62 o 
  -4   2   5    27515.96    27967.99    940.75 o 
  -3   2   5     9823.65     9646.09    296.09 o 
  -2   2   5   121613.61   127345.98   3116.37 o 
  -1   2   5     6086.04     5973.44    281.68 o 
   0   2   5     7842.04     8198.34    227.63 o 
   1   2   5     1784.10     2103.86    183.71 o 
   2   2   5      336.21      334.33     45.26 o 
   3   2   5      600.18      554.12     73.80 o 
   4   2   5    71505.70    72047.40   1235.37 o 
   5   2   5     5533.41     5441.74    258.33 o 
   6   2   5    21351.41    20466.27    524.58 o 
   7   2   5       19.79       99.91    105.13 o 
   8   2   5     3861.69     3546.71    326.72 o 
   9   2   5        2.06       74.73    147.53 o 
  10   2   5     1909.20     1418.25    269.18 o 
  11   2   5      390.55      345.96    271.60 o 
 -13   3   5     1434.10      707.10    378.94 o 
 -12   3   5       79.55     -107.62    291.71 o 
 -11   3   5     7522.69     7261.49   1828.41 o 
 -10   3   5     3802.42     3671.38    566.51 o 
  -9   3   5    24004.66    26223.54   1200.40 o 
  -8   3   5      240.49      157.31    179.75 o 
  -7   3   5     3780.95     3492.43    365.38 o 
  -6   3   5     1707.96     1568.08    251.01 o 
  -5   3   5      420.47      480.40    113.23 o 
  -4   3   5     2483.78     2654.85    295.53 o 
  -3   3   5    93575.71    93409.48   1814.44 o 
  -2   3   5    13538.92    13412.72    401.84 o 
  -1   3   5    49907.65    52070.41   1409.25 o 
   0   3   5     1073.58     1056.70    115.95 o 
   1   3   5    22174.26    22016.09    571.99 o 
   2   3   5      244.98      211.96     43.07 o 
   3   3   5    11665.18    11237.11    297.50 o 
   4   3   5     5812.14     5852.24    222.90 o 
   5   3   5    61362.37    61142.59   1125.02 o 
   6   3   5      346.44      237.32     93.62 o 
   7   3   5       19.42       46.35    104.78 o 
   8   3   5      109.57      270.48    143.82 o 
   9   3   5     1353.91     1916.98    286.93 o 
  10   3   5      278.24      283.77    183.72 o 
  11   3   5     6952.39     7223.19    706.33 o 
 -12   4   5      169.84     -265.34    307.90 o 
 -11   4   5      979.19      919.51    328.00 o 
 -10   4   5     7168.91     7254.43    720.43 o 
  -9   4   5       44.41      206.86    166.56 o 
  -8   4   5     4025.58     3904.83    382.27 o 
  -7   4   5        1.51       16.03     95.33 o 
  -6   4   5     2127.25     2088.62    281.14 o 
  -5   4   5       23.24       18.07     61.60 o 
  -4   4   5     9400.21     9285.21    318.16 o 
  -3   4   5     7437.03     7230.13    261.86 o 
  -2   4   5    41348.79    43965.98   1001.31 o 
  -1   4   5       53.50      144.08     71.43 o 
   0   4   5     1059.47      909.73    100.32 o 
   1   4   5      196.54      186.64     59.01 o 
   2   4   5      571.10      611.47     85.42 o 
   3   4   5      614.77      513.45     76.56 o 
   4   4   5    22436.18    22273.60    512.67 o 
   5   4   5      647.06      478.45     98.84 o 
   6   4   5     4316.79     3821.60    225.52 o 
   7   4   5       10.39      -58.35     90.46 o 
   8   4   5      130.39       69.78    140.18 o 
   9   4   5       28.60      144.57    165.05 o 
  10   4   5      565.92       28.05    198.92 o 
  11   4   5      709.35      447.95    275.74 o 
 -12   5   5        0.35       -0.31    313.10 o 
 -11   5   5       36.99       -3.89    271.64 o 
 -10   5   5      505.07      245.84    304.08 o 
  -9   5   5       86.08      203.75    162.97 o 
  -8   5   5     1454.00     1669.60    264.03 o 
  -7   5   5       14.97       67.81    149.18 o 
  -6   5   5      307.46      257.84    105.82 o 
  -5   5   5        9.71       85.98     81.40 o 
  -4   5   5     1420.80     1717.58    148.58 o 
  -3   5   5      651.13      617.00    107.66 o 
  -2   5   5     3129.67     3259.35    200.64 o 
  -1   5   5       35.04       60.59     43.57 o 
   0   5   5       29.78      100.90     54.87 o 
   1   5   5        0.27       45.02     55.05 o 
   2   5   5      751.05      543.17     97.20 o 
   3   5   5      197.44      160.87     64.96 o 
   4   5   5      392.33      447.74     83.21 o 
   5   5   5      171.28      173.89     78.50 o 
   6   5   5        2.59        8.67     84.47 o 
   7   5   5       32.41      -48.88     94.00 o 
   8   5   5       21.00      174.93    148.47 o 
   9   5   5        0.74      153.93    217.62 o 
  10   5   5       93.54      157.96    189.66 o 
  11   5   5       59.30     -220.38    220.38 o 
 -12   6   5      122.18      166.83    344.96 o 
 -11   6   5      725.84      490.75    316.98 o 
 -10   6   5     7693.79     5923.98    610.47 o 
  -9   6   5     2370.29     2234.32    300.65 o 
  -8   6   5     1708.40     1882.48    251.99 o 
  -7   6   5      320.70      275.50    135.47 o 
  -6   6   5     3525.10     3527.39    266.69 o 
  -5   6   5       48.55       91.10     74.73 o 
  -4   6   5    12719.40    12795.37    401.59 o 
  -3   6   5     3054.59     2692.16    172.27 o 
  -2   6   5    34648.99    34831.66    760.81 o 
  -1   6   5      768.22      703.44     83.62 o 
   0   6   5      218.95      302.80     64.12 o 
   1   6   5      849.56      800.09     97.15 o 
   2   6   5     2761.35     2676.41    192.24 o 
   3   6   5     1320.56     1390.45    152.94 o 
   4   6   5    23543.61    24855.21    574.21 o 
   5   6   5     1485.10     1494.39    143.32 o 
   6   6   5     6318.27     6408.23    306.88 o 
   7   6   5      543.49      640.61    158.99 o 
   8   6   5      587.41      537.76    215.18 o 
   9   6   5        0.66       83.59    191.41 o 
  10   6   5      472.37      252.18    214.04 o 
  11   6   5      136.60      434.12    599.08 o 
 -12   7   5       27.74      358.11    319.55 o 
 -10   7   5     2385.96     2477.47    472.59 o 
  -9   7   5    16653.67    16488.50    924.66 o 
  -8   7   5      207.81       68.14    144.91 o 
  -7   7   5      571.04      758.57    170.88 o 
  -6   7   5     1083.14      967.57    160.26 o 
  -5   7   5      783.61      667.89    118.12 o 
  -4   7   5     2126.90     2052.60    158.32 o 
  -3   7   5    71785.93    75158.67   1474.78 o 
  -2   7   5     7391.77     6939.15    269.02 o 
  -1   7   5    25458.77    25614.17    553.16 o 
   0   7   5       19.65       56.50     53.16 o 
   1   7   5    13703.26    13454.01    323.98 o 
   2   7   5      152.73      159.01     71.18 o 
   3   7   5    16315.66    16522.72    424.08 o 
   4   7   5     2831.21     2959.25    187.87 o 
   5   7   5    37482.74    40407.81    858.76 o 
   6   7   5      835.67      936.71    153.84 o 
   7   7   5      481.93      452.83    162.37 o 
   8   7   5       79.48      -17.23    143.22 o 
   9   7   5       39.35      124.91    185.02 o 
  10   7   5      226.92      523.17    336.61 o 
 -12   8   5       54.61     -147.60    348.89 o 
 -11   8   5      970.28      344.54    375.31 o 
 -10   8   5    13685.46    12937.81   1215.52 o 
  -9   8   5     1460.23     1716.22    390.50 o 
  -8   8   5     4852.32     4753.18    380.86 o 
  -7   8   5       49.06      -28.37    105.58 o 
  -6   8   5    11463.90    12424.49    480.36 o 
  -5   8   5      111.48      164.91     85.19 o 
  -4   8   5    12825.37    12682.48    392.60 o 
  -3   8   5     4501.45     4441.18    233.74 o 
  -2   8   5    53485.89    53925.60   1120.40 o 
  -1   8   5     1740.18     1550.13    108.92 o 
   0   8   5      891.43      772.97    106.94 o 
   1   8   5     1512.83     1422.09    110.00 o 
   2   8   5      600.00      544.05    100.70 o 
   3   8   5      891.50      713.62    105.18 o 
   4   8   5    34850.44    36123.04    972.62 o 
   5   8   5     3591.18     3833.24    258.08 o 
   6   8   5     7938.47     7778.16    392.14 o 
   7   8   5       31.52      134.54    142.47 o 
   8   8   5     2189.45     2612.28    307.52 o 
   9   8   5       33.36     -215.57    215.57 o 
  10   8   5      633.47      795.01    368.70 o 
 -11   9   5     1958.28      165.48    591.78 o 
 -10   9   5      445.90      238.32    304.49 o 
  -9   9   5     4501.74     3958.37    532.28 o 
  -8   9   5       69.10     -106.46    138.34 o 
  -7   9   5      313.50      238.88    137.51 o 
  -6   9   5     1150.32     1189.21    194.76 o 
  -5   9   5       59.41      138.75     77.13 o 
  -4   9   5     1325.45     1401.75    160.18 o 
  -3   9   5    13582.23    13220.21    440.05 o 
  -2   9   5       97.72       46.17     73.48 o 
  -1   9   5     2986.92     2825.53    176.52 o 
   0   9   5      599.20      446.26     80.57 o 
   1   9   5     1570.67     1426.61    120.60 o 
   2   9   5       41.00       70.91     79.97 o 
   3   9   5     1602.77     1507.03    173.72 o 
   4   9   5      114.57       17.29     92.02 o 
   5   9   5     8831.33     9473.68    414.36 o 
   6   9   5      370.63      248.60    141.47 o 
   7   9   5       22.88      135.04    136.78 o 
   8   9   5       10.65      124.38    179.68 o 
   9   9   5      121.12     -357.16    401.36 o 
  10   9   5       79.54      472.40    563.17 o 
 -11  10   5       12.02      -67.43    346.00 o 
 -10  10   5      226.81       99.21    579.74 o 
  -9  10   5      317.89       56.14    280.66 o 
  -8  10   5        2.16       84.45    188.13 o 
  -7  10   5       62.74      226.00    137.90 o 
  -6  10   5       48.64     -105.86    105.86 o 
  -5  10   5       65.65      101.74    104.56 o 
  -4  10   5      574.70      712.78    163.00 o 
  -3  10   5        1.78       91.42     87.89 o 
  -2  10   5      712.46      560.77    115.94 o 
  -1  10   5      217.55      226.31     86.28 o 
   0  10   5        0.60      -29.69     67.56 o 
   1  10   5      293.40      365.77    134.47 o 
   2  10   5        0.27       45.80     65.93 o 
   3  10   5      545.72      557.38    120.83 o 
   4  10   5      614.78      653.17    144.21 o 
   5  10   5      142.57      154.00    117.96 o 
   6  10   5      192.63      380.05    163.04 o 
   7  10   5       95.89      233.05    290.66 o 
   8  10   5       40.87     -251.16    320.26 o 
   9  10   5       92.52      920.32    590.40 o 
 -10  11   5     1039.82     1349.84    365.15 o 
  -9  11   5     4741.69     5433.94    818.50 o 
  -8  11   5      177.99      514.61    224.11 o 
  -7  11   5      375.37      242.76    166.04 o 
  -6  11   5      131.54      117.93    116.26 o 
  -5  11   5      184.21      245.81    113.12 o 
  -4  11   5      249.83      -28.47    193.87 o 
  -3  11   5    23707.94    23993.00    686.50 o 
  -2  11   5     2369.00     2235.90    195.41 o 
  -1  11   5     3742.76     3405.51    279.79 o 
   0  11   5      877.80      905.29    180.40 o 
   1  11   5     5790.15     5527.39    355.83 o 
   2  11   5      718.81      746.98    141.03 o 
   3  11   5     1757.97     1844.08    210.31 o 
   4  11   5      362.07      190.20    185.16 o 
   5  11   5    15260.19    16071.18    854.10 o 
   6  11   5      305.11      191.05    227.64 o 
   7  11   5        0.31      222.91    238.44 o 
   8  11   5        1.28       28.81    253.88 o 
   9  11   5       25.64     -290.27    290.27 o 
 -10  12   5    10711.16    12281.91   1290.51 o 
  -9  12   5     1418.47      662.64    311.15 o 
  -8  12   5     1514.19      947.54    586.12 o 
  -7  12   5       58.32      157.46    138.63 o 
  -6  12   5     2872.66     3059.39    280.41 o 
  -5  12   5       71.75      162.33    110.27 o 
  -4  12   5    10357.33    10734.41    520.00 o 
  -3  12   5     3338.57     3644.25    260.25 o 
  -2  12   5    36235.06    39961.22   1179.57 o 
  -1  12   5      845.11      919.44    240.29 o 
   0  12   5      486.62      485.21    151.44 o 
   1  12   5      377.88      297.31    197.26 o 
   2  12   5        5.64      -15.11    135.96 o 
   3  12   5      259.72      196.99    158.46 o 
   4  12   5    23515.11    23214.25   1057.17 o 
   5  12   5     1571.05     1914.24    383.40 o 
   6  12   5     6153.18     5489.14    544.46 o 
   7  12   5        9.70      331.31    227.99 o 
   8  12   5      586.65      821.21    363.90 o 
  -9  13   5     7080.58     7652.08    692.39 o 
  -8  13   5        5.86       68.69    194.80 o 
  -7  13   5      162.23      202.49    230.85 o 
  -6  13   5      193.06      175.85    132.80 o 
  -5  13   5        4.24       13.57    120.92 o 
  -4  13   5     1816.65     1951.25    410.61 o 
  -3  13   5    19232.77    20547.82    806.23 o 
  -2  13   5     1648.00     1553.20    256.70 o 
  -1  13   5     4163.59     3607.65    351.59 o 
   0  13   5      496.01      704.30    195.26 o 
   1  13   5     2400.90     2920.09    321.40 o 
   2  13   5      387.95      437.76    211.37 o 
   3  13   5     2337.25     2698.15    407.25 o 
   4  13   5     1082.58     1248.90    317.47 o 
   5  13   5    11443.04    11952.52   1242.75 o 
   6  13   5      219.51      132.33    248.10 o 
   7  13   5       22.97      159.75    251.59 o 
   8  13   5      134.94       -4.76    289.25 o 
  -9  14   5       16.45      157.03    289.68 o 
  -8  14   5      399.81       87.65    248.76 o 
  -7  14   5       50.66      172.30    353.51 o 
  -6  14   5      279.07      418.40    167.60 o 
  -5  14   5       21.73     -117.19    128.74 o 
  -4  14   5      400.58      413.48    245.81 o 
  -3  14   5      503.18      476.54    242.92 o 
  -2  14   5     3619.73     3338.53    369.85 o 
  -1  14   5      287.78      495.46    265.44 o 
   0  14   5       11.96       72.59    152.51 o 
   1  14   5      220.08       16.11    146.46 o 
   2  14   5      106.03      -90.91    167.87 o 
   3  14   5     1450.17     1602.83    354.44 o 
   4  14   5     1857.79     1782.71    350.42 o 
   5  14   5      217.60     -109.66    221.83 o 
   6  14   5      780.41      -59.83    205.02 o 
   7  14   5       73.99     -192.12    355.78 o 
  -8  15   5      396.02      136.25    367.71 o 
  -7  15   5       10.49      274.02    369.00 o 
  -6  15   5       15.34      160.23    198.22 o 
  -5  15   5       23.34     -150.89    150.89 o 
  -4  15   5      211.11      440.76    285.07 o 
  -3  15   5      524.80      707.15    219.19 o 
  -2  15   5      190.18      -46.87    162.29 o 
  -1  15   5      161.04      -19.43    176.25 o 
   0  15   5       74.24      300.58    167.73 o 
   1  15   5       45.83      136.42    194.62 o 
   2  15   5      114.83       44.59    199.97 o 
   3  15   5      507.09      114.42    217.74 o 
   4  15   5       21.34      -58.79    206.10 o 
   5  15   5      388.30      -62.86    229.39 o 
   6  15   5      219.51       -0.24    249.76 o 
  -7  16   5       47.20      346.30    459.77 o 
  -6  16   5      156.21      317.58    243.25 o 
  -5  16   5       16.18      -99.35    176.66 o 
  -4  16   5     2006.86     1779.07    316.91 o 
  -3  16   5      395.85      116.19    216.40 o 
  -2  16   5     5874.64     6768.51    501.88 o 
  -1  16   5      420.02       65.72    201.11 o 
   0  16   5       91.06       71.95    167.19 o 
   1  16   5       94.35      159.01    335.85 o 
   2  16   5       14.34     -170.00    359.72 o 
   3  16   5        0.34      -39.20    180.15 o 
   5  16   5      125.24      241.95    327.36 o 
  -5  17   5      140.51       74.49    207.37 o 
  -4  17   5      216.55      -59.02    194.68 o 
  -3  17   5     9781.39    10592.09    787.40 o 
  -2  17   5      825.85      545.59    253.72 o 
  -1  17   5     2349.74     2787.95    457.60 o 
   0  17   5       19.71      153.52    232.99 o 
   1  17   5      751.32      546.07    575.99 o 
   2  17   5        4.84      -39.42    208.83 o 
   3  17   5     1147.85      -55.12    259.68 o 
   4  17   5      361.99     -163.30    258.41 o 
  -4  18   5     1534.82     1193.30    472.68 o 
  -3  18   5      482.20      520.02    284.77 o 
  -2  18   5     3714.98     4271.90    489.67 o 
  -1  18   5        1.26     -218.79    226.88 o 
   0  18   5       84.66      236.76    286.68 o 
   1  18   5       22.99      -90.76    237.70 o 
   2  18   5        2.68      -32.74    251.44 o 
 -13   0   6      228.78      464.50    437.27 o 
 -12   0   6     1438.00      166.54    295.20 o 
 -11   0   6      261.39      187.85    376.10 o 
 -10   0   6    14113.89    15657.35   1311.42 o 
  -9   0   6     7041.65     6129.71    817.72 o 
  -8   0   6    30818.21    29152.41   1727.38 o 
  -7   0   6      427.31      609.73    303.88 o 
  -6   0   6     3183.67     2555.36    462.92 o 
  -5   0   6     3001.23     2573.91    372.94 o 
  -4   0   6      175.20      257.31    181.54 o 
  -3   0   6    12227.36    13126.46    716.29 o 
  -2   0   6   159296.59   171911.14   4055.18 o 
  -1   0   6     9555.98     9584.08    489.37 o 
   0   0   6    25745.67    25962.03    744.23 o 
   1   0   6      157.45      144.86     60.13 o 
   2   0   6    61812.03    64378.51   1368.55 o 
   3   0   6      184.13      126.68     58.80 o 
   4   0   6    20773.35    20953.31    581.53 o 
   5   0   6     7290.22     7573.72    462.63 o 
   6   0   6    40820.75    41064.73   1398.88 o 
   7   0   6     1129.63     1035.86    287.31 o 
   8   0   6        2.09     -212.32    212.32 o 
   9   0   6      114.24      -16.44    202.73 o 
  10   0   6      176.65      362.36    352.23 o 
  11   0   6      265.35      208.76    322.71 o 
 -13   1   6      469.55      117.40    332.44 o 
 -12   1   6      239.55      195.53    219.05 o 
 -11   1   6      490.48      477.41    313.86 o 
 -10   1   6     1701.45     1631.34    389.51 o 
  -9   1   6    26388.03    27262.02   1228.67 o 
  -8   1   6     2345.86     2151.20    373.67 o 
  -7   1   6     1710.93     1787.57    309.44 o 
  -6   1   6       40.82      -44.83     90.50 o 
  -5   1   6    11388.42    11473.33    550.58 o 
  -4   1   6       42.34        9.81     72.61 o 
  -3   1   6    54002.17    56110.17   1528.40 o 
  -2   1   6     2071.00     2132.82    131.37 o 
  -1   1   6    65860.55    67185.48   1191.59 o 
   0   1   6      632.49      659.67     97.07 o 
   1   1   6      431.00      428.26     51.28 o 
   2   1   6     2171.39     2053.83     95.96 o 
   3   1   6      167.43      196.33     43.64 o 
   4   1   6     1699.67     1590.64     98.63 o 
   5   1   6    44755.03    44966.26   1005.76 o 
   6   1   6     2729.33     2275.53    227.87 o 
   7   1   6     8235.66     7590.04    392.40 o 
   8   1   6        2.79       71.31    130.82 o 
   9   1   6     1192.16     1247.26    250.08 o 
  10   1   6        0.80     -171.81    171.81 o 
  11   1   6      797.68      557.49    251.69 o 
 -13   2   6      125.51      207.18    349.08 o 
 -12   2   6       56.89     -152.26    299.54 o 
 -11   2   6      215.15      260.18    308.22 o 
 -10   2   6     1368.77      830.25    331.28 o 
  -9   2   6      234.28      535.72    284.70 o 
  -8   2   6     4244.94     4313.65    583.29 o 
  -7   2   6      380.65      404.43    172.80 o 
  -6   2   6      707.92      608.73    168.09 o 
  -5   2   6       49.03       96.06    120.96 o 
  -4   2   6       90.44      180.75     86.82 o 
  -3   2   6     5510.97     5460.96    217.81 o 
  -2   2   6    14746.10    14563.49    426.89 o 
  -1   2   6      160.98      106.22     56.86 o 
   0   2   6     2184.97     1938.59    232.65 o 
   1   2   6     2117.86     1998.37    114.15 o 
   2   2   6     3127.03     2902.96    112.42 o 
   3   2   6      395.55      419.78     54.78 o 
   4   2   6     1271.67     1100.25    115.94 o 
   5   2   6     2286.73     2395.58    162.89 o 
   6   2   6     3707.35     3383.06    248.78 o 
   7   2   6       91.58       79.62    114.64 o 
   8   2   6        0.79      -81.32    135.27 o 
   9   2   6       82.40      214.32    182.05 o 
  10   2   6       51.86      -46.77    170.73 o 
  11   2   6      254.68      634.21    363.80 o 
 -13   3   6      148.68     -173.17    324.55 o 
 -12   3   6      205.59      438.76    325.33 o 
 -11   3   6      126.57      126.76    275.97 o 
 -10   3   6      611.52      494.06    223.68 o 
  -9   3   6     3618.02     3070.11    474.34 o 
  -8   3   6     1547.33     1793.93    346.22 o 
  -7   3   6      544.56      738.17    213.01 o 
  -6   3   6      106.37       96.53     81.86 o 
  -5   3   6     1498.79     1451.42    185.38 o 
  -4   3   6       11.05       39.12     58.79 o 
  -3   3   6     4494.29     4267.46    204.18 o 
  -2   3   6     3864.00     3822.55    244.73 o 
  -1   3   6    13877.71    13309.84    511.51 o 
   0   3   6     3542.73     3682.07    236.91 o 
   1   3   6       23.87       19.48     44.56 o 
   2   3   6      995.18      980.41     86.16 o 
   3   3   6      454.52      456.54     68.73 o 
   4   3   6       80.78       13.76     57.84 o 
   5   3   6     6247.85     6228.26    256.35 o 
   6   3   6     2895.70     2871.28    199.08 o 
   7   3   6      942.61      660.92    159.21 o 
   8   3   6      111.61      165.79    154.78 o 
   9   3   6      140.92      283.07    197.72 o 
  10   3   6       97.75     -116.73    172.67 o 
  11   3   6      209.31      -10.77    306.99 o 
 -12   4   6      533.28      359.54    456.22 o 
 -11   4   6       16.97      -22.54    262.13 o 
 -10   4   6    10532.79    11030.16    607.99 o 
  -9   4   6     7403.64     7619.55    481.80 o 
  -8   4   6    21294.03    20871.82   1575.30 o 
  -7   4   6      209.36      315.54    132.95 o 
  -6   4   6     1815.39     1923.05    225.31 o 
  -5   4   6     2551.82     2349.41    213.32 o 
  -4   4   6       48.05       42.64     59.53 o 
  -3   4   6     1022.40      659.70     92.75 o 
  -2   4   6    94351.62   102563.91   2123.91 o 
  -1   4   6    11293.73    11201.93    475.70 o 
   0   4   6    15635.78    15279.82    552.95 o 
   1   4   6      127.42      106.12     65.20 o 
   2   4   6     8708.71     8517.27    292.05 o 
   3   4   6        2.29      -24.01     48.39 o 
   4   4   6     8664.10     8331.96    281.51 o 
   5   4   6     3506.02     3216.48    200.99 o 
   6   4   6    26141.75    26379.96    646.49 o 
   7   4   6     1359.97     1454.37    209.26 o 
   8   4   6        0.75      178.38    133.19 o 
   9   4   6      203.39      393.52    206.38 o 
  10   4   6       39.24        5.53    211.67 o 
  11   4   6      148.17      108.57    246.91 o 
 -12   5   6      201.72      228.17    348.87 o 
 -11   5   6        4.86     -298.55    298.55 o 
 -10   5   6     2239.20     2313.23    403.94 o 
  -9   5   6    35428.51    36517.57   1507.90 o 
  -8   5   6     4181.70     4373.35    354.54 o 
  -7   5   6     4517.37     4232.84    316.39 o 
  -6   5   6      451.03      350.80    120.31 o 
  -5   5   6    11276.08    10670.66    440.39 o 
  -4   5   6        4.04       28.34     49.08 o 
  -3   5   6    25933.95    25095.94   1116.08 o 
  -2   5   6    15365.05    15454.63    460.31 o 
  -1   5   6    86399.01    88545.17   2333.39 o 
   0   5   6     3102.11     2931.00    175.98 o 
   1   5   6     2002.97     1971.45    156.08 o 
   2   5   6     1960.87     1800.67    143.25 o 
   3   5   6      216.47      159.21     69.51 o 
   4   5   6     1570.38     1606.24    143.90 o 
   5   5   6    35070.52    35519.16    771.45 o 
   6   5   6     4753.97     4460.67    251.17 o 
   7   5   6    19078.47    18766.75   1127.39 o 
   8   5   6        1.72       36.08    182.74 o 
   9   5   6     2260.75     2386.70    381.31 o 
  10   5   6       52.02       78.13    293.30 o 
 -12   6   6      584.17       61.59    502.78 o 
 -11   6   6       17.60       -1.16    300.28 o 
 -10   6   6     4114.26     4165.11    597.50 o 
  -9   6   6     1887.98     1568.98    270.01 o 
  -8   6   6    14900.78    14453.77    634.66 o 
  -7   6   6       19.67      -35.55    111.75 o 
  -6   6   6      667.27      703.18    163.73 o 
  -5   6   6      664.40      627.25    140.63 o 
  -4   6   6      574.17      578.75    126.57 o 
  -3   6   6     1628.93     1678.84    161.89 o 
  -2   6   6    53285.55    56068.32   1271.73 o 
  -1   6   6     6422.71     6019.27    430.14 o 
   0   6   6    12485.81    11626.61    398.31 o 
   1   6   6      193.30       81.41     66.27 o 
   2   6   6     8213.87     8195.04    431.46 o 
   3   6   6        0.14       23.73     62.77 o 
   4   6   6     3928.31     3048.98    186.06 o 
   5   6   6     1858.34     1993.52    184.32 o 
   6   6   6    24357.90    26054.25    751.27 o 
   7   6   6      207.67      167.69    137.41 o 
   8   6   6        3.01       82.56    170.25 o 
   9   6   6      522.35      290.29    213.91 o 
  10   6   6       17.89       56.90    251.97 o 
 -12   7   6        0.43      511.04    362.29 o 
 -11   7   6       42.13      391.97    288.81 o 
 -10   7   6       62.83      -49.93    256.65 o 
  -9   7   6     1408.73     1052.44    252.23 o 
  -8   7   6      986.54     1015.40    216.98 o 
  -7   7   6      277.92      218.33    128.66 o 
  -6   7   6      325.26      180.81    104.60 o 
  -5   7   6      448.96      423.83    113.53 o 
  -4   7   6      243.27      225.88     81.26 o 
  -3   7   6     1345.36     1403.29    143.64 o 
  -2   7   6     2823.34     2724.97    154.06 o 
  -1   7   6     3441.20     3356.80    175.20 o 
   0   7   6     1958.81     2052.95    145.22 o 
   1   7   6        3.45       -4.71     62.86 o 
   2   7   6      288.29      198.76     94.97 o 
   3   7   6       73.00      248.12     86.15 o 
   4   7   6     4069.56     4181.82    309.76 o 
   5   7   6      761.10      821.01    161.88 o 
   6   7   6       53.74       35.93    105.48 o 
   7   7   6      311.34      298.68    152.56 o 
   8   7   6      214.48      182.43    204.26 o 
   9   7   6        0.61     -209.07    209.07 o 
  10   7   6        0.05      110.04    394.67 o 
 -11   8   6       44.46      160.25    366.04 o 
 -10   8   6     1058.32     1449.25    358.15 o 
  -9   8   6      244.53      339.82    195.85 o 
  -8   8   6     4189.98     4448.39    359.28 o 
  -7   8   6      776.38      659.29    187.56 o 
  -6   8   6     1785.35     1274.68    194.17 o 
  -5   8   6      977.07      899.17    157.53 o 
  -4   8   6       22.50      -24.78     55.68 o 
  -3   8   6       44.84       65.14     73.25 o 
  -2   8   6    10045.00    10261.46    347.92 o 
  -1   8   6      172.68      139.80     67.19 o 
   0   8   6     2345.50     1984.16    160.93 o 
   1   8   6      308.66      227.53    106.24 o 
   2   8   6      792.87      862.30    158.00 o 
   3   8   6       17.40      -12.97     77.46 o 
   4   8   6     1931.57     1989.78    227.34 o 
   5   8   6       31.74      -25.68     96.01 o 
   6   8   6     4488.33     4716.29    316.07 o 
   7   8   6       32.77       60.64    138.40 o 
   8   8   6       18.56      112.28    192.79 o 
   9   8   6      300.47      247.56    221.05 o 
  10   8   6       47.90       23.43    480.29 o 
 -11   9   6      566.95      384.63    368.33 o 
 -10   9   6      569.74     1002.90    482.85 o 
  -9   9   6    18389.42    18277.43   1394.30 o 
  -8   9   6     3445.79     3722.88    368.46 o 
  -7   9   6     2484.86     2603.44    310.55 o 
  -6   9   6       40.02      -36.97    110.36 o 
  -5   9   6     3868.95     3509.73    250.89 o 
  -4   9   6        4.33      -91.75     91.75 o 
  -3   9   6    14815.25    15674.33    647.27 o 
  -2   9   6     6014.52     5410.25    257.82 o 
  -1   9   6    37042.46    35840.81    818.56 o 
   0   9   6     1957.19     1973.27    232.54 o 
   1   9   6     1237.64     1299.11    156.46 o 
   2   9   6      621.76      511.58    120.49 o 
   3   9   6       92.50      -30.53     79.27 o 
   4   9   6     1174.83     1093.63    149.09 o 
   5   9   6    18440.10    18799.46    623.21 o 
   6   9   6     1048.02      974.39    188.29 o 
   7   9   6     4436.45     4250.99    359.62 o 
   8   9   6        8.03       42.54    162.85 o 
   9   9   6      496.70      826.40    593.16 o 
 -11  10   6      148.74     -150.66    320.46 o 
 -10  10   6     5474.27     5476.42    633.29 o 
  -9  10   6     2894.78     3238.20    917.96 o 
  -8  10   6    11127.36    11971.12    610.73 o 
  -7  10   6      255.96      204.14    150.26 o 
  -6  10   6     2305.15     2660.76    235.54 o 
  -5  10   6     1083.98     1111.04    202.86 o 
  -4  10   6      470.62      263.70    133.48 o 
  -3  10   6     2451.58     2668.97    215.89 o 
  -2  10   6    48305.89    51127.23   1126.88 o 
  -1  10   6     6251.00     5957.23    367.00 o 
   0  10   6     9980.29     9917.90    698.29 o 
   1  10   6      218.85      219.44    128.43 o 
   2  10   6     6553.49     6424.93    307.45 o 
   3  10   6       20.27      -10.29     76.09 o 
   4  10   6    10573.49    10967.46    446.30 o 
   5  10   6     3508.70     3260.76    288.28 o 
   6  10   6    17365.86    17845.26    640.80 o 
   7  10   6      381.41      522.86    213.44 o 
   8  10   6        1.09       -3.65    234.58 o 
   9  10   6       28.00      471.21    494.89 o 
 -10  11   6      446.90      673.49    311.75 o 
  -9  11   6     7120.13     7660.38    686.22 o 
  -8  11   6      726.69      610.33    287.56 o 
  -7  11   6     1713.18     1851.35    259.36 o 
  -6  11   6      246.46      221.17    121.06 o 
  -5  11   6     1956.01     2012.46    253.27 o 
  -4  11   6       27.49       72.54    107.33 o 
  -3  11   6     7777.03     7393.30    637.73 o 
  -2  11   6     6116.03     5717.11    559.19 o 
  -1  11   6    14463.89    15700.83    745.01 o 
   0  11   6      478.12      367.06    142.99 o 
   1  11   6     1132.86      927.70    214.47 o 
   2  11   6      256.89      287.05    126.15 o 
   3  11   6      445.72      418.55    128.60 o 
   4  11   6     1232.57     1639.74    239.84 o 
   5  11   6     9262.57     8969.33    636.40 o 
   6  11   6      816.92      441.65    259.62 o 
   7  11   6     2383.63     2323.49    453.98 o 
   8  11   6        2.26     -104.89    279.69 o 
 -10  12   6       84.55      220.23    335.09 o 
  -9  12   6        8.67     -175.62    248.62 o 
  -8  12   6      326.04      235.09    221.80 o 
  -7  12   6      596.95      616.54    207.30 o 
  -6  12   6       54.77       77.04    126.72 o 
  -5  12   6      399.19      404.18    128.27 o 
  -4  12   6        6.43       99.51    142.73 o 
  -3  12   6        6.07       74.82    126.44 o 
  -2  12   6      427.33      690.99    182.54 o 
  -1  12   6      726.70      561.37    181.25 o 
   0  12   6      742.79      790.56    198.62 o 
   1  12   6      127.41       79.64    132.13 o 
   2  12   6      218.91      137.51    114.31 o 
   3  12   6        4.81       83.86    161.21 o 
   4  12   6       18.77       20.31    170.84 o 
   5  12   6      705.42      615.73    299.93 o 
   6  12   6      377.24      695.46    468.06 o 
   7  12   6       53.71       -9.74    257.24 o 
   8  12   6       19.97     -133.05    263.76 o 
  -9  13   6     1910.24     1929.56    458.26 o 
  -8  13   6      884.90      691.97    427.30 o 
  -7  13   6      236.83       32.05    206.35 o 
  -6  13   6       30.17      223.14    145.35 o 
  -5  13   6      304.19      312.98    159.48 o 
  -4  13   6      344.28      240.74    193.22 o 
  -3  13   6     2590.22     2749.21    344.15 o 
  -2  13   6      410.94      409.57    173.85 o 
  -1  13   6     3263.81     3138.94    337.59 o 
   0  13   6      776.81      692.24    189.79 o 
   1  13   6       38.97      -49.37    129.87 o 
   2  13   6      579.55      573.58    248.78 o 
   3  13   6        1.34     -121.41    149.15 o 
   4  13   6      175.46      149.41    205.32 o 
   5  13   6     3354.61     2373.31   1272.94 o 
   6  13   6      183.86      367.07    208.56 o 
   7  13   6      272.41      309.56    369.39 o 
  -8  14   6     4495.45     5075.99   1020.17 o 
  -7  14   6      396.95       62.59    273.25 o 
  -6  14   6      200.57      278.75    191.51 o 
  -5  14   6      234.70      363.78    179.38 o 
  -4  14   6      182.85      100.56    219.11 o 
  -3  14   6      301.90       83.76    182.81 o 
  -2  14   6    16845.79    18509.42    790.54 o 
  -1  14   6     2774.20     3039.17    364.01 o 
   0  14   6     4026.62     4262.11    390.58 o 
   1  14   6       71.21       32.10    152.80 o 
   2  14   6      704.66      952.38    289.19 o 
   3  14   6       30.75      296.87    211.43 o 
   4  14   6     1691.52      881.47    291.77 o 
   5  14   6      624.13      -93.48    178.58 o 
   6  14   6     6605.11      591.30    898.42 o 
   7  14   6      218.26      412.89    297.45 o 
  -8  15   6      517.01      826.79    606.97 o 
  -7  15   6     1828.64     1507.51    463.35 o 
  -6  15   6       43.97      266.99    199.55 o 
  -5  15   6      837.73      844.22    211.91 o 
  -4  15   6       22.53      452.68    257.58 o 
  -3  15   6     4206.18     4396.63    426.72 o 
  -2  15   6     2176.24     2255.47    366.77 o 
  -1  15   6    11735.11    13265.73    666.15 o 
   0  15   6      318.13      365.71    192.22 o 
   1  15   6       11.38     -154.66    196.73 o 
   2  15   6       51.70      -72.52    180.68 o 
   3  15   6       10.20       -5.62    200.73 o 
   4  15   6      215.65      126.15    167.81 o 
   6  15   6      641.67      187.85    289.32 o 
  -6  16   6       14.08      527.67    260.61 o 
  -5  16   6       65.52      221.91    177.77 o 
  -4  16   6        0.25     -221.07    221.07 o 
  -3  16   6      688.73      772.51    246.89 o 
  -2  16   6     4289.74     4467.20    425.82 o 
  -1  16   6      494.06       79.18    302.26 o 
   0  16   6     1161.53      753.43    399.39 o 
   1  16   6       10.07       50.81    199.56 o 
   2  16   6      175.06      -49.87    176.98 o 
   3  16   6       31.60      150.96    233.11 o 
   4  16   6      389.37     -107.03    233.71 o 
   5  16   6      708.92      252.76    282.05 o 
  -5  17   6        5.98      135.86    206.77 o 
  -4  17   6      173.11      213.46    250.02 o 
  -3  17   6        0.21     -184.30    207.06 o 
  -2  17   6        2.88       54.46    186.06 o 
  -1  17   6       94.69     -126.07    161.72 o 
   0  17   6       20.60      500.89    236.91 o 
   1  17   6        0.03        1.02    229.94 o 
   2  17   6      114.31      170.41    236.69 o 
   3  17   6        9.56      257.25    275.72 o 
  -3  18   6        0.05       95.91    249.05 o 
  -2  18   6     1631.56     2333.53    408.39 o 
  -1  18   6      574.59      670.91    322.05 o 
   0  18   6      386.36       92.55    236.43 o 
   1  18   6      145.56      571.75    300.77 o 
 -13   1   7      133.21       97.60    291.42 o 
 -12   1   7      106.07     -208.85    208.85 o 
 -11   1   7      394.34      183.68    299.14 o 
 -10   1   7      145.95     -278.61    282.57 o 
  -9   1   7     7185.26     7108.50    604.95 o 
  -8   1   7     5415.75     5200.37    617.43 o 
  -7   1   7    11827.13    10986.43    648.08 o 
  -6   1   7       36.40       74.87    115.10 o 
  -5   1   7     4228.21     4556.81    580.93 o 
  -4   1   7     2146.02     2122.60    219.97 o 
  -3   1   7     1161.00     1072.02    165.19 o 
  -2   1   7    13598.97    13988.73    373.28 o 
  -1   1   7    27562.64    29355.72    687.22 o 
   0   1   7     9146.52     9137.27    253.58 o 
   1   1   7     6196.97     6044.83    179.55 o 
   2   1   7      127.80      114.02     41.38 o 
   3   1   7     2072.65     1942.99    107.83 o 
   4   1   7      242.65      190.34     61.82 o 
   5   1   7     6010.92     5967.34    299.80 o 
   6   1   7     3403.31     3280.74    263.50 o 
   7   1   7    10196.52    10522.20    515.23 o 
   8   1   7      344.98      254.11    159.64 o 
   9   1   7        5.37      -81.02    133.95 o 
  10   1   7      133.63     -100.24    212.10 o 
 -13   2   7        5.50       -1.84    316.71 o 
 -12   2   7      499.67       47.93    353.41 o 
 -11   2   7      447.28      513.06    315.23 o 
 -10   2   7      267.38      254.50    436.48 o 
  -9   2   7     4250.79     4364.61    542.16 o 
  -8   2   7    50352.93    52428.22   1800.91 o 
  -7   2   7     5011.24     4752.59    427.42 o 
  -6   2   7     5665.00     5866.93    461.15 o 
  -5   2   7     1689.79     2042.53    247.79 o 
  -4   2   7    20460.12    21062.41    635.29 o 
  -3   2   7       39.21       27.10     64.99 o 
  -2   2   7    59948.86    64529.70   1402.15 o 
  -1   2   7    19761.78    19187.14    658.86 o 
   0   2   7    72889.70    74414.63   1938.07 o 
   1   2   7     2091.89     1882.25    119.33 o 
   2   2   7     9448.84     9678.02    231.65 o 
   3   2   7     2792.89     2770.58    120.35 o 
   4   2   7      180.40      216.53     62.31 o 
   5   2   7     2000.98     1767.41    155.19 o 
   6   2   7    22929.08    22693.27    960.48 o 
   7   2   7     3043.28     3111.88    292.35 o 
   8   2   7     6843.99     6202.80    353.88 o 
   9   2   7        0.22      -35.52    175.20 o 
  10   2   7      385.66      158.03    232.36 o 
 -12   3   7      149.02      144.49    318.53 o 
 -11   3   7     1248.84     1407.65    303.40 o 
 -10   3   7      106.65       65.28    162.69 o 
  -9   3   7    18405.24    17130.48    930.08 o 
  -8   3   7    10458.04    10228.10    668.90 o 
  -7   3   7    23912.17    24292.80   1179.05 o 
  -6   3   7      443.31      299.63    106.49 o 
  -5   3   7     7727.85     7686.91    367.73 o 
  -4   3   7     3916.48     3488.67    195.56 o 
  -3   3   7      176.36      121.08     61.86 o 
  -2   3   7     6317.85     6115.05    264.53 o 
  -1   3   7   100341.98   103963.51   2656.08 o 
   0   3   7    11440.85    11087.60   1211.77 o 
   1   3   7    32692.51    32592.08    815.37 o 
   2   3   7      409.62      393.27     63.50 o 
   3   3   7    10476.82     9831.28    287.32 o 
   4   3   7       45.51       15.48     53.99 o 
   5   3   7     7679.89     8002.96    295.60 o 
   6   3   7     3392.83     3639.23    263.84 o 
   7   3   7    26401.38    26121.67    838.95 o 
   8   3   7      879.08     1012.20    239.58 o 
   9   3   7       10.04     -123.02    190.59 o 
  10   3   7        8.33     -145.88    199.64 o 
 -12   4   7      622.40      285.72    464.70 o 
 -11   4   7        3.56      155.07    341.77 o 
 -10   4   7      281.22      234.73    186.10 o 
  -9   4   7       81.06       81.71    150.54 o 
  -8   4   7    10615.15    10205.67    524.24 o 
  -7   4   7      916.65      816.84    186.49 o 
  -6   4   7     2317.49     2300.59    243.91 o 
  -5   4   7        3.03      -64.05     64.05 o 
  -4   4   7     4899.91     4692.17    228.19 o 
  -3   4   7      495.21      403.93    111.31 o 
  -2   4   7    13356.33    13728.42    566.24 o 
  -1   4   7     7880.69     7633.91    523.11 o 
   0   4   7    26995.29    27207.96    713.02 o 
   1   4   7     1271.01     1116.13    138.61 o 
   2   4   7     1049.65      878.72     87.90 o 
   3   4   7     1198.28     1030.21    131.09 o 
   4   4   7      632.53      649.48    101.43 o 
   5   4   7      100.22        0.38     70.76 o 
   6   4   7    10629.81    10169.31    402.15 o 
   7   4   7     1698.84     1871.90    304.02 o 
   8   4   7      975.61      795.94    234.56 o 
   9   4   7        2.23       28.03    183.24 o 
  10   4   7      115.84     -123.19    235.44 o 
 -12   5   7       67.21      135.20    333.35 o 
 -11   5   7        4.32     -130.34    288.91 o 
 -10   5   7       63.83     -192.57    192.57 o 
  -9   5   7        0.83       27.22    167.06 o 
  -8   5   7      213.43      212.14    159.45 o 
  -7   5   7       43.47        3.64    106.10 o 
  -6   5   7      498.46      220.55    140.94 o 
  -5   5   7        1.01       52.31     77.55 o 
  -4   5   7      861.94      748.15    111.91 o 
  -3   5   7        4.21        2.98     60.32 o 
  -2   5   7       20.91      -55.27    105.57 o 
  -1   5   7      581.40      631.69    144.04 o 
   0   5   7       60.70      119.63     61.77 o 
   1   5   7       10.39       19.88     53.36 o 
   2   5   7      625.30      471.26    108.84 o 
   3   5   7       15.15       26.08     58.04 o 
   4   5   7       29.09      -65.13     65.13 o 
   5   5   7      152.57      159.07     94.36 o 
   6   5   7      436.63      353.82    127.87 o 
   7   5   7      237.28      254.03    181.70 o 
   8   5   7      145.87      278.38    198.39 o 
   9   5   7       14.29       -8.90    191.12 o 
  10   5   7        8.38     -185.23    230.31 o 
 -12   6   7      250.26      382.92    328.08 o 
 -11   6   7      167.32      -37.62    274.80 o 
 -10   6   7       55.77      116.09    211.79 o 
  -9   6   7     1599.43     1426.58    262.56 o 
  -8   6   7    16130.73    15967.09    675.63 o 
  -7   6   7     5867.06     5503.60    388.37 o 
  -6   6   7     2626.26     2119.56    245.60 o 
  -5   6   7      106.94      146.59     74.62 o 
  -4   6   7     7116.45     7239.76    487.55 o 
  -3   6   7       26.53      105.63     57.49 o 
  -2   6   7    16931.72    16574.64    683.27 o 
  -1   6   7     7217.74     7078.50    297.42 o 
   0   6   7    24322.27    23824.83    666.79 o 
   1   6   7     1151.72     1103.93    145.97 o 
   2   6   7     1398.03     1168.36    164.04 o 
   3   6   7      981.84     1067.90    142.29 o 
   4   6   7      142.31       66.61     86.15 o 
   5   6   7      466.13      507.48    128.00 o 
   6   6   7    13993.24    14438.52    535.82 o 
   7   6   7     1821.01     2283.01    322.18 o 
   8   6   7     1606.96     1323.57    360.71 o 
   9   6   7      394.87       99.64    188.24 o 
  10   6   7      219.17      -29.01    250.55 o 
 -12   7   7      225.16      376.40    368.98 o 
 -11   7   7      929.66      498.14    337.26 o 
 -10   7   7       20.85      223.59    265.38 o 
  -9   7   7    14347.47    13739.94    754.25 o 
  -8   7   7     6513.76     6265.82    427.73 o 
  -7   7   7    16887.55    16224.41    663.68 o 
  -6   7   7      790.29      797.74    198.10 o 
  -5   7   7     2513.44     2390.79    215.00 o 
  -4   7   7     2236.32     2342.64    182.43 o 
  -3   7   7       45.45      181.46     77.24 o 
  -2   7   7     3976.91     3793.03    211.52 o 
  -1   7   7    79478.27    81771.52   1782.88 o 
   0   7   7    10427.94    10628.94    400.44 o 
   1   7   7     9042.71     8226.98    582.42 o 
   2   7   7       29.22      115.37     94.46 o 
   3   7   7     7863.01     7712.61    334.26 o 
   4   7   7      240.48      177.63     99.21 o 
   5   7   7     7181.34     6480.85    342.78 o 
   6   7   7     3653.01     3732.31    298.18 o 
   7   7   7    17293.81    18547.87    670.85 o 
   8   7   7      528.01      457.34    225.35 o 
   9   7   7       34.43      184.80    197.34 o 
  10   7   7       34.90       22.10    467.27 o 
 -11   8   7      255.03      676.18    302.38 o 
 -10   8   7      335.56      169.60    263.99 o 
  -9   8   7     3623.78     3668.26    403.67 o 
  -8   8   7    22468.33    22848.63   1106.46 o 
  -7   8   7     1996.58     2087.28    284.94 o 
  -6   8   7     2027.29     1926.52    246.84 o 
  -5   8   7      414.36      676.72    173.28 o 
  -4   8   7     7003.31     6838.11    348.75 o 
  -3   8   7       73.18       41.70     80.03 o 
  -2   8   7    13973.23    13381.58    656.67 o 
  -1   8   7    12934.87    12676.78    617.64 o 
   0   8   7    43776.22    43910.98   1095.02 o 
   1   8   7     1221.43     1191.35    170.87 o 
   2   8   7      296.01      314.32    121.24 o 
   3   8   7      924.19      861.29    147.59 o 
   4   8   7      653.59      718.51    149.73 o 
   5   8   7     1459.05     1669.59    220.26 o 
   6   8   7    19251.02    20083.00    675.59 o 
   7   8   7     2953.91     3458.69    319.60 o 
   8   8   7     4275.97     5095.11    472.44 o 
   9   8   7       99.18      -76.70    234.70 o 
 -11   9   7      222.88      218.91    441.61 o 
 -10   9   7      255.05       16.14    267.25 o 
  -9   9   7     2461.58     2434.16    421.59 o 
  -8   9   7      739.09      527.23    201.47 o 
  -7   9   7     4769.55     4518.25    369.33 o 
  -6   9   7      496.69      423.50    144.39 o 
  -5   9   7      540.03      579.30    142.96 o 
  -4   9   7      507.71      381.24    133.16 o 
  -3   9   7        1.49      -66.01     66.01 o 
  -2   9   7     2704.11     2494.89    262.24 o 
  -1   9   7     8899.80     9067.14    442.81 o 
   0   9   7       45.25       69.08    110.27 o 
   1   9   7     2334.89     2291.77    257.11 o 
   2   9   7      334.00      204.67    125.00 o 
   3   9   7      544.83      480.55    122.33 o 
   4   9   7       22.13       74.97    113.00 o 
   5   9   7      529.71      539.39    150.30 o 
   6   9   7     1612.80     1668.90    235.90 o 
   7   9   7     2843.39     2928.27    321.42 o 
   8   9   7        0.35      116.47    218.62 o 
   9   9   7       42.92      148.00    256.63 o 
 -11  10   7      119.45     -338.19    338.19 o 
 -10  10   7       16.07     -115.99    289.92 o 
  -9  10   7        0.80      181.13    264.83 o 
  -8  10   7      250.93      182.00    196.95 o 
  -7  10   7      834.77      891.62    273.45 o 
  -6  10   7       77.13      -47.54    110.34 o 
  -5  10   7        0.25       91.15    106.35 o 
  -4  10   7       27.88      -55.84    106.64 o 
  -3  10   7      409.83      448.25    159.06 o 
  -2  10   7     1146.70     1346.93    218.59 o 
  -1  10   7      846.62      685.34    192.31 o 
   0  10   7      229.34       92.42     99.28 o 
   1  10   7      192.54       63.53    130.61 o 
   2  10   7       51.87        3.08    147.61 o 
   3  10   7      227.60      169.65    107.48 o 
   4  10   7       50.78      173.57    108.74 o 
   5  10   7     1310.59     1018.11    197.57 o 
   6  10   7      502.34      337.09    169.12 o 
   7  10   7       13.99     -152.89    152.89 o 
   8  10   7       40.95      176.51    386.17 o 
 -10  11   7       34.50     -214.49    285.43 o 
  -9  11   7     2685.69     2918.88    514.19 o 
  -8  11   7     1611.64     2407.92    355.29 o 
  -7  11   7     5983.73     5362.94    435.64 o 
  -6  11   7      352.09      358.87    178.09 o 
  -5  11   7      179.72      187.18    137.93 o 
  -4  11   7       48.63       42.36    116.53 o 
  -3  11   7      263.74      253.69    140.09 o 
  -2  11   7        1.04       26.94    114.01 o 
  -1  11   7    14452.25    14437.87    615.04 o 
   0  11   7     4751.47     4692.49    336.88 o 
   1  11   7     1647.06     1453.52    228.57 o 
   2  11   7        9.84       56.71    117.56 o 
   3  11   7     1266.70     1370.02    222.47 o 
   4  11   7        6.13     -110.96    200.94 o 
   5  11   7     2903.57     2507.12    326.50 o 
   6  11   7      729.63      848.21    247.94 o 
   7  11   7     4655.74     5220.00    603.03 o 
   8  11   7      121.96      115.26    298.61 o 
 -10  12   7      718.70      774.70    404.26 o 
  -9  12   7     1178.44     1018.66    846.72 o 
  -8  12   7    11738.72    11890.91    851.44 o 
  -7  12   7     2418.48     2945.41    391.90 o 
  -6  12   7      668.77      705.56    214.86 o 
  -5  12   7      156.90      233.32    146.58 o 
  -4  12   7      825.74      819.26    231.01 o 
  -3  12   7       45.98      227.37    144.30 o 
  -2  12   7     6879.99     6679.30    438.68 o 
  -1  12   7     4470.56     4363.79    454.25 o 
   0  12   7    15958.71    16468.31    680.47 o 
   1  12   7      680.30      815.08    227.29 o 
   2  12   7      355.10      334.02    192.21 o 
   3  12   7      236.23      114.43    192.13 o 
   4  12   7      177.28      219.78    208.16 o 
   5  12   7      657.50      473.55    248.35 o 
   6  12   7    11016.98    11376.57    795.83 o 
   7  12   7     1099.48     1707.34    433.42 o 
  -9  13   7     3991.62     3035.25    797.59 o 
  -8  13   7     2037.69     1436.53    626.31 o 
  -7  13   7     6779.84     7503.73    961.96 o 
  -6  13   7      137.64      139.44    169.59 o 
  -5  13   7      960.87      965.60    286.10 o 
  -4  13   7      575.65      559.55    202.00 o 
  -3  13   7      416.13      450.93    243.19 o 
  -2  13   7     1647.74     1516.44    302.64 o 
  -1  13   7    17932.84    19009.30    780.19 o 
   0  13   7     2978.72     3136.21    345.58 o 
   1  13   7     2386.45     1951.40    341.39 o 
   2  13   7        4.08      -83.51    144.39 o 
   3  13   7     1094.50     1519.90    337.24 o 
   4  13   7      142.20       97.29    208.03 o 
   5  13   7     1908.14     1593.20    386.98 o 
   6  13   7     1309.79     1698.29    454.24 o 
   7  13   7     4119.15     5024.01    642.51 o 
  -8  14   7     1749.84     2291.34    762.86 o 
  -7  14   7       53.12       -2.92    334.44 o 
  -6  14   7      259.54      499.47    220.05 o 
  -5  14   7       31.43     -141.69    141.69 o 
  -4  14   7      629.53      825.28    226.83 o 
  -3  14   7        5.19     -117.06    163.37 o 
  -2  14   7     1003.36     1368.74    271.36 o 
  -1  14   7      648.61      710.97    203.17 o 
   0  14   7     3091.95     2609.68    342.63 o 
   1  14   7       11.73     -102.28    447.53 o 
   2  14   7       32.75      -37.98    190.81 o 
   3  14   7      289.76      130.22    229.14 o 
   4  14   7        8.74       -2.12    203.06 o 
   5  14   7      487.39      -53.18    214.69 o 
   6  14   7      975.90     1090.12    416.75 o 
  -7  15   7      119.36      -84.14    298.87 o 
  -6  15   7      763.57      890.08    245.11 o 
  -5  15   7       38.71      153.10    178.16 o 
  -4  15   7      502.24      160.03    276.07 o 
  -3  15   7       60.59       50.21    178.67 o 
  -2  15   7      250.05      406.62    232.11 o 
  -1  15   7      640.36      844.85    239.90 o 
   0  15   7      455.40      462.85    222.14 o 
   1  15   7       34.63      171.50    205.09 o 
   2  15   7        6.18       39.23    206.17 o 
   3  15   7       98.01      -14.26    152.98 o 
   4  15   7       74.60     -208.13    208.13 o 
   5  15   7      381.83       28.02    245.89 o 
  -6  16   7      300.80      128.80    263.45 o 
  -5  16   7       12.59      -32.45    195.18 o 
  -4  16   7      106.19      128.17    289.69 o 
  -3  16   7        9.10     -188.48    188.48 o 
  -2  16   7     2183.34      984.78    581.62 o 
  -1  16   7      714.55      647.56    371.91 o 
   0  16   7     4036.80     4148.96    802.72 o 
   1  16   7      397.55      171.68    235.41 o 
   2  16   7       30.30       42.49    233.83 o 
   3  16   7       23.52      -47.30    229.16 o 
   4  16   7        8.19     -150.83    241.81 o 
  -5  17   7      195.44      328.32    217.25 o 
  -4  17   7       91.49      680.71    530.80 o 
  -3  17   7      110.93      219.24    243.18 o 
  -2  17   7      344.53       40.35    227.01 o 
  -1  17   7     8443.63     8902.52   1036.35 o 
   0  17   7     1177.36      223.74    777.66 o 
   1  17   7     1276.07      323.48    547.97 o 
   2  17   7        0.56       22.28    251.57 o 
   3  17   7      377.65      -88.80    314.54 o 
  -2  18   7     1852.81     1308.99    924.82 o 
  -1  18   7     1146.50      496.85    720.63 o 
 -13   0   8     1272.25      279.02    476.74 o 
 -12   0   8      202.31     -264.02    363.87 o 
 -11   0   8      807.76      516.20    388.73 o 
 -10   0   8     1313.98     1431.79    510.28 o 
  -9   0   8      365.21      -20.13    313.75 o 
  -8   0   8    18373.76    18890.72   1335.10 o 
  -7   0   8    14451.58    15952.94   1133.83 o 
  -6   0   8    44189.07    41781.61   1959.04 o 
  -5   0   8     1082.86      902.56    252.97 o 
  -4   0   8       36.44      -11.44    122.74 o 
  -3   0   8     3427.43     3001.71    332.69 o 
  -2   0   8     3543.19     3297.31    213.25 o 
  -1   0   8    10273.05    10165.32    418.73 o 
   0   0   8   126786.42   135248.45   3307.08 o 
   1   0   8     9909.39    10028.90    400.78 o 
   2   0   8    18478.79    18412.96    529.26 o 
   3   0   8        7.32       63.93     55.81 o 
   4   0   8     6221.25     5945.84    386.55 o 
   5   0   8       17.90      -81.43    112.07 o 
   6   0   8     8661.54     8010.84    536.86 o 
   7   0   8     5353.25     5960.17    504.47 o 
   8   0   8    13471.88    13650.76    826.69 o 
   9   0   8      541.60      682.15    302.28 o 
  10   0   8        1.36       86.03    314.93 o 
 -12   1   8       12.84        8.15    283.68 o 
 -11   1   8     1138.63      765.74    296.80 o 
 -10   1   8      709.94      417.49    306.84 o 
  -9   1   8      667.87      814.44    287.59 o 
  -8   1   8     4846.56     4934.57    484.56 o 
  -7   1   8    30164.82    29947.46   1169.00 o 
  -6   1   8     6351.25     6295.22    500.42 o 
  -5   1   8      961.12      797.70    178.87 o 
  -4   1   8      649.51      622.00    148.55 o 
  -3   1   8     6484.43     6201.14    281.94 o 
  -2   1   8      306.01      251.00     65.45 o 
  -1   1   8    20039.62    21062.07    745.13 o 
   0   1   8    18906.13    19951.13    456.03 o 
   1   1   8    26926.44    26414.96    513.71 o 
   2   1   8      405.15      397.94     68.27 o 
   3   1   8      286.10      242.90     56.79 o 
   4   1   8      520.79      444.17     92.74 o 
   5   1   8       68.03        9.23     85.60 o 
   6   1   8      544.25      322.47    131.86 o 
   7   1   8    15502.50    15901.76    593.23 o 
   8   1   8     1586.68     1484.80    253.86 o 
   9   1   8     2522.82     1956.96    568.75 o 
  10   1   8        6.55     -166.05    191.88 o 
 -12   2   8       14.56      -69.20    266.59 o 
 -11   2   8      107.07      -38.62    264.97 o 
 -10   2   8       73.80      272.73    231.91 o 
  -9   2   8       58.72       86.22    199.32 o 
  -8   2   8     1657.29     1213.41    289.76 o 
  -7   2   8     3057.71     3073.22    378.05 o 
  -6   2   8     3719.94     3420.76    337.71 o 
  -5   2   8       11.28      -41.17     94.44 o 
  -4   2   8      972.35      725.27    127.77 o 
  -3   2   8     2971.92     2779.66    180.34 o 
  -2   2   8     1354.37     1322.25    136.54 o 
  -1   2   8     2021.61     2050.11    145.96 o 
   0   2   8     4889.48     4530.28    277.10 o 
   1   2   8     6556.03     6269.16    229.21 o 
   2   2   8      402.15      286.09     52.17 o 
   3   2   8      203.74      193.94     54.03 o 
   4   2   8      741.00      835.70    109.67 o 
   5   2   8      145.30      137.42     90.67 o 
   6   2   8      801.65      647.55    157.99 o 
   7   2   8     1654.72     1654.50    279.67 o 
   8   2   8     1035.90     1322.04    276.88 o 
   9   2   8       44.29        0.36    187.19 o 
  10   2   8        4.39      -27.43    213.34 o 
 -12   3   8       35.83      108.49    278.24 o 
 -11   3   8       95.47       71.61    208.10 o 
 -10   3   8        9.31      -76.54    187.49 o 
  -9   3   8      178.79      242.11    167.04 o 
  -8   3   8       79.94       35.05    143.83 o 
  -7   3   8     5219.45     5455.05    371.21 o 
  -6   3   8     2158.97     1755.52    234.81 o 
  -5   3   8      269.84      185.67    105.01 o 
  -4   3   8      917.57      887.94    120.15 o 
  -3   3   8     1049.91     1041.48    123.75 o 
  -2   3   8     2291.21     2123.77    164.67 o 
  -1   3   8     4078.83     4087.35    281.99 o 
   0   3   8     3198.14     2701.11    226.19 o 
   1   3   8    12698.78    12472.07    429.29 o 
   2   3   8      792.58      708.34     86.23 o 
   3   3   8      199.30       98.20     62.84 o 
   4   3   8       79.15       21.24     67.63 o 
   5   3   8      182.22      107.92     93.53 o 
   6   3   8      379.98      369.87    147.02 o 
   7   3   8     3586.30     3307.77    374.83 o 
   8   3   8      132.09      -47.90    178.63 o 
   9   3   8      714.16      316.03    411.26 o 
  10   3   8        5.64     -127.80    235.05 o 
 -12   4   8       12.48        8.29    276.86 o 
 -11   4   8      334.31      249.93    222.79 o 
 -10   4   8      801.70      495.70    488.44 o 
  -9   4   8      518.33      640.76    200.87 o 
  -8   4   8    13563.86    13431.30    616.70 o 
  -7   4   8    13683.73    13266.34    678.73 o 
  -6   4   8    18764.72    18688.25    677.00 o 
  -5   4   8       61.30      221.02     93.94 o 
  -4   4   8     6080.06     5476.53    326.03 o 
  -3   4   8     1916.47     2069.82    216.04 o 
  -2   4   8       68.72      132.73     88.02 o 
  -1   4   8     3306.31     2928.79    250.53 o 
   0   4   8    72141.03    71681.18   1584.61 o 
   1   4   8     9685.90     9665.94    376.16 o 
   2   4   8     3195.57     2587.62    139.48 o 
   3   4   8      417.34      450.38     98.80 o 
   4   4   8     8605.16     8604.04    377.04 o 
   5   4   8       14.67      -82.03     84.66 o 
   6   4   8     9055.62     9437.52    511.28 o 
   7   4   8     2146.97     2604.60    388.99 o 
   8   4   8     7848.53     7796.27    547.56 o 
   9   4   8      569.94      229.87    201.56 o 
  10   4   8       80.00      167.35    252.34 o 
 -12   5   8        3.46      -22.18    284.69 o 
 -11   5   8     1821.83     1489.82    421.52 o 
 -10   5   8      665.87      821.38    245.15 o 
  -9   5   8     1000.61      931.68    222.80 o 
  -8   5   8     5947.72     6676.16    439.80 o 
  -7   5   8    55574.56    56648.58   1630.71 o 
  -6   5   8     8640.58     8742.17    439.87 o 
  -5   5   8     1919.57     2301.36    315.06 o 
  -4   5   8     2272.66     2121.60    176.10 o 
  -3   5   8     8487.36     8365.74    600.46 o 
  -2   5   8       76.00      -73.96     73.96 o 
  -1   5   8    33347.30    33307.61   1089.59 o 
   0   5   8    19543.82    19490.21    588.65 o 
   1   5   8    40660.43    40979.20   1026.63 o 
   2   5   8     1811.26     1622.35    205.54 o 
   3   5   8     2209.72     2268.92    188.98 o 
   4   5   8     1867.49     1942.09    199.73 o 
   5   5   8      121.99        2.20    118.25 o 
   6   5   8     3681.05     3394.35    335.07 o 
   7   5   8    19041.74    20134.88    829.88 o 
   8   5   8     2231.85     2186.55    352.65 o 
   9   5   8     5070.97     5094.79    680.16 o 
  10   5   8        1.43     -106.30    246.91 o 
 -12   6   8      111.54      356.44    390.76 o 
 -11   6   8      357.29      479.79    318.03 o 
 -10   6   8     1427.01     1574.01    352.33 o 
  -9   6   8      251.89      401.02    178.05 o 
  -8   6   8    11157.94    10647.98    641.02 o 
  -7   6   8     4858.18     4855.90    365.41 o 
  -6   6   8    17960.88    18793.09    693.04 o 
  -5   6   8        0.89       -4.05     73.51 o 
  -4   6   8     4541.69     4518.15    244.29 o 
  -3   6   8     1708.92     1834.77    179.02 o 
  -2   6   8      249.13      228.69    126.29 o 
  -1   6   8     4053.59     3890.98    277.32 o 
   0   6   8    33125.37    33544.96    882.83 o 
   1   6   8     5029.52     5453.41    524.76 o 
   2   6   8     4876.44     4683.91    472.21 o 
   3   6   8       66.11      -32.22     70.23 o 
   4   6   8     2901.02     2868.34    221.72 o 
   5   6   8      217.70      204.86    124.91 o 
   6   6   8     4608.07     4310.77    320.44 o 
   7   6   8     2745.82     3566.39    383.74 o 
   8   6   8     7233.06     7349.43    544.48 o 
   9   6   8       40.82      128.58    240.99 o 
 -12   7   8      193.81      281.61    367.43 o 
 -11   7   8       43.41       21.63    458.19 o 
 -10   7   8      392.69      351.23    338.97 o 
  -9   7   8        1.85      -83.80    167.50 o 
  -8   7   8      738.68      524.55    183.05 o 
  -7   7   8     1913.52     2504.28    418.08 o 
  -6   7   8      192.18       61.32    120.94 o 
  -5   7   8      253.03      227.86    101.20 o 
  -4   7   8      644.43      676.14    124.60 o 
  -3   7   8      667.95      943.94    182.05 o 
  -2   7   8      575.48      784.15    169.39 o 
  -1   7   8     1099.09     1078.86    143.43 o 
   0   7   8      702.97      812.54    133.98 o 
   1   7   8     2225.57     2166.12    200.97 o 
   2   7   8      163.39      135.67    126.81 o 
   3   7   8      255.57      153.92     88.73 o 
   4   7   8       23.49       38.80    104.64 o 
   5   7   8        0.51       59.05    120.38 o 
   6   7   8      487.65      496.51    152.53 o 
   7   7   8      233.84      299.22    192.53 o 
   8   7   8        2.99      -74.60    192.42 o 
   9   7   8      295.69      100.97    251.74 o 
 -11   8   8       19.00      -85.28    232.78 o 
 -10   8   8        2.79      302.59    283.25 o 
  -9   8   8        2.41      -91.79    183.25 o 
  -8   8   8     2193.75     1825.83    302.42 o 
  -7   8   8     2205.90     2144.78    285.33 o 
  -6   8   8     3134.88     3278.48    294.67 o 
  -5   8   8     1262.11     1348.13    178.29 o 
  -4   8   8     1298.33     1440.57    315.13 o 
  -3   8   8     1405.39     1410.99    261.59 o 
  -2   8   8      470.34      344.58    171.68 o 
  -1   8   8      105.17      155.41     90.98 o 
   0   8   8     7376.04     7238.58    345.78 o 
   1   8   8      799.22      724.01    148.68 o 
   2   8   8      936.04      648.83    143.10 o 
   3   8   8        0.66      -86.74     86.74 o 
   4   8   8      600.02      482.79    145.06 o 
   5   8   8       61.43       37.29    106.05 o 
   6   8   8     2229.28     2180.24    262.82 o 
   7   8   8       70.90      269.44    206.22 o 
   8   8   8     1350.83     1144.43    289.79 o 
   9   8   8      274.20        8.29    228.68 o 
 -11   9   8      726.44      358.44    347.42 o 
 -10   9   8      339.82      507.90    267.11 o 
  -9   9   8      839.78      828.06    239.35 o 
  -8   9   8     2117.86     2389.32    332.52 o 
  -7   9   8    16036.96    16393.91    720.38 o 
  -6   9   8     4177.22     4101.30    294.85 o 
  -5   9   8     1765.48     1700.37    201.25 o 
  -4   9   8      276.44      201.27    261.65 o 
  -3   9   8     2762.91     3020.16    379.51 o 
  -2   9   8      152.68      215.46    146.82 o 
  -1   9   8    18650.09    18712.41    832.36 o 
   0   9   8    10443.49    10552.10    594.53 o 
   1   9   8    17280.00    17719.08    626.02 o 
   2   9   8     1992.63     2149.22    241.10 o 
   3   9   8      884.89      837.84    154.12 o 
   4   9   8      634.06      751.67    169.29 o 
   5   9   8        9.48       89.00    124.89 o 
   6   9   8      492.07      581.50    173.60 o 
   7   9   8     7618.39     7949.66    461.41 o 
   8   9   8     1166.56      839.41    264.82 o 
 -10  10   8      654.00      641.18    342.60 o 
  -9  10   8      304.57       36.82    204.21 o 
  -8  10   8     9766.50     9666.96    576.26 o 
  -7  10   8     5703.09     6417.61    456.34 o 
  -6  10   8    10498.15    11773.02    500.51 o 
  -5  10   8      837.93      802.57    208.69 o 
  -4  10   8     3124.50     3240.27    390.78 o 
  -3  10   8     1145.12      985.82    248.70 o 
  -2  10   8      151.90      240.22    174.05 o 
  -1  10   8     4000.03     4265.86    417.75 o 
   0  10   8    27007.57    27535.82   1088.71 o 
   1  10   8     4430.62     3710.09    452.47 o 
   2  10   8     4002.78     3942.74    599.28 o 
   3  10   8       73.37      -54.12    113.73 o 
   4  10   8      822.77      736.46    169.94 o 
   5  10   8       29.16      194.50    154.69 o 
   6  10   8     3636.88     4435.06    389.00 o 
   7  10   8     2189.86     2620.73    322.50 o 
   8  10   8     6548.36     7337.32    695.97 o 
 -10  11   8       75.50      265.61    328.15 o 
  -9  11   8      110.58     -125.46    233.71 o 
  -8  11   8     1124.10     1058.24    267.94 o 
  -7  11   8     9234.70     8815.19    674.32 o 
  -6  11   8      920.41      838.67    377.75 o 
  -5  11   8     2913.41     2567.98    337.48 o 
  -4  11   8      384.37      373.00    197.85 o 
  -3  11   8     1527.21     1421.61    249.14 o 
  -2  11   8      440.32      202.31    200.77 o 
  -1  11   8     5772.58     5772.94    477.68 o 
   0  11   8     3876.07     3561.58    393.32 o 
   1  11   8     9232.72     9234.66    611.42 o 
   2  11   8       38.50       38.64    117.91 o 
   3  11   8        3.11       60.99    143.04 o 
   4  11   8       47.70      186.19    155.19 o 
   5  11   8       41.21      -82.35    159.23 o 
   6  11   8      517.55      444.20    276.95 o 
   7  11   8     3474.72     3969.11    590.34 o 
  -9  12   8      272.89      -56.83    498.84 o 
  -8  12   8       48.30      437.51    293.19 o 
  -7  12   8      102.69      239.87    250.28 o 
  -6  12   8      283.48      483.31    221.53 o 
  -5  12   8      680.87      671.80    185.65 o 
  -4  12   8        0.83       96.43    143.41 o 
  -3  12   8       50.09        3.78    133.44 o 
  -2  12   8       17.98     -160.56    173.19 o 
  -1  12   8       24.56       34.21    126.41 o 
   0  12   8       94.33       96.53    137.78 o 
   1  12   8      193.81      161.49    191.17 o 
   2  12   8      260.49      314.76    155.45 o 
   3  12   8       13.07       -1.41    141.13 o 
   4  12   8      100.36       96.99    253.17 o 
   5  12   8        1.50      117.34    221.06 o 
   6  12   8       29.80     -232.08    232.08 o 
   7  12   8      197.02      335.31    277.58 o 
  -9  13   8       66.92      579.74    570.27 o 
  -8  13   8       39.81     -154.94    488.77 o 
  -7  13   8     2624.99     2905.72    521.33 o 
  -6  13   8      423.25      488.90    205.14 o 
  -5  13   8       18.13       78.95    169.78 o 
  -4  13   8      176.12      205.75    201.97 o 
  -3  13   8      177.52       56.74    141.00 o 
  -2  13   8        0.91       25.72    162.60 o 
  -1  13   8     2475.96     2205.83    315.09 o 
   0  13   8       27.54     -198.99    198.99 o 
   1  13   8     3555.60     3480.76    435.61 o 
   2  13   8      316.35      445.52    230.21 o 
   3  13   8      161.13      -57.90    199.89 o 
   4  13   8      170.16      393.71    251.04 o 
   5  13   8       55.13      219.95    256.14 o 
   6  13   8        4.66     -147.00    253.69 o 
  -8  14   8     4149.89     3830.87    940.45 o 
  -7  14   8     2680.10     2162.64    470.21 o 
  -6  14   8     3836.63     3315.72    602.27 o 
  -5  14   8      135.26       46.79    168.99 o 
  -4  14   8      923.27      736.40    248.17 o 
  -3  14   8      114.96      494.51    223.16 o 
  -2  14   8      403.66      532.52    193.38 o 
  -1  14   8      846.48     1211.71    259.02 o 
   0  14   8    12766.43    14099.72    834.59 o 
   1  14   8     2244.49     2265.11    400.82 o 
   2  14   8     1556.13      814.11    277.85 o 
   3  14   8        2.60      206.62    219.05 o 
   4  14   8      163.07     -148.03    313.35 o 
   5  14   8       39.54      320.36    270.78 o 
  -7  15   8     7741.17     9118.60   1257.95 o 
  -6  15   8      812.36      878.81    366.98 o 
  -5  15   8      288.93      357.47    190.42 o 
  -4  15   8       95.50      198.45    264.47 o 
  -3  15   8      421.67      486.53    225.20 o 
  -2  15   8      162.98      144.89    195.27 o 
  -1  15   8     4652.93     5404.11    632.03 o 
   0  15   8     2753.53     1481.41    930.58 o 
   2  15   8      310.58      119.26    148.69 o 
   3  15   8      666.78     -202.62    202.62 o 
   4  15   8      115.71        6.30    225.70 o 
   5  15   8       19.77       10.66    383.21 o 
  -6  16   8     1882.81     2007.71    343.06 o 
  -5  16   8        1.74      -87.76    239.13 o 
  -4  16   8       83.57       52.25    291.25 o 
  -3  16   8       56.22      182.09    208.98 o 
  -2  16   8        0.54       14.75    168.74 o 
  -1  16   8      809.96      207.56    416.95 o 
   0  16   8     3719.99     3126.42    702.87 o 
   1  16   8      399.50      114.91    274.48 o 
   2  16   8      667.21       37.16    242.89 o 
   3  16   8       56.94     -132.03    271.62 o 
  -4  17   8      138.05      359.78    376.17 o 
  -3  17   8        1.57       65.32    222.37 o 
  -2  17   8       80.50      326.49    242.74 o 
  -1  17   8        2.33     -213.49    213.49 o 
   0  17   8      240.36      200.23    251.25 o 
   1  17   8       84.88     -155.43    265.13 o 
   2  17   8      125.27     -197.72    333.87 o 
 -12   1   9      602.64      206.15    291.03 o 
 -11   1   9        2.49       32.58    271.93 o 
 -10   1   9      196.86      192.35    253.91 o 
  -9   1   9      804.73      715.71    272.41 o 
  -8   1   9        7.00      219.05    184.68 o 
  -7   1   9    12178.17    11972.35    681.35 o 
  -6   1   9     9809.35     9429.62    541.22 o 
  -5   1   9    10671.77    10525.30    537.46 o 
  -4   1   9     2157.01     2071.19    253.37 o 
  -3   1   9     7627.67     7630.82    395.95 o 
  -2   1   9     3573.65     3550.64    173.41 o 
  -1   1   9      219.62      223.29     61.81 o 
   0   1   9     1458.16     1287.90    113.62 o 
   1   1   9    16646.73    16563.46    377.85 o 
   2   1   9     5955.54     6006.46    190.43 o 
   3   1   9     3155.97     2862.29    219.15 o 
   4   1   9      267.20      291.02    102.01 o 
   5   1   9     2775.76     2840.71    224.19 o 
   6   1   9      174.73      -20.12    114.78 o 
   7   1   9     2809.04     2277.26    304.48 o 
   8   1   9     1791.34     2253.05    481.28 o 
   9   1   9     3723.31     1066.19   1888.20 o 
  10   1   9      101.11      463.84    344.55 o 
 -12   2   9     4093.77      658.95   1259.00 o 
 -11   2   9       21.60     -172.91    257.92 o 
 -10   2   9     2733.28     3156.18    858.76 o 
  -9   2   9      657.56      266.75    256.30 o 
  -8   2   9      605.22      663.57    257.29 o 
  -7   2   9     8513.23     9549.43    607.96 o 
  -6   2   9    50420.98    51353.91   1849.92 o 
  -5   2   9     8245.86     8438.23    403.08 o 
  -4   2   9     2932.13     2820.23    220.62 o 
  -3   2   9      759.60      541.95     94.89 o 
  -2   2   9     7178.26     7392.15    301.39 o 
  -1   2   9       52.76      136.97     82.57 o 
   0   2   9    47995.14    48535.98   1128.87 o 
   1   2   9    16786.16    17048.98    448.99 o 
   2   2   9    30213.05    30977.64    629.07 o 
   3   2   9     2116.97     2150.39    147.28 o 
   4   2   9     2248.44     2189.78    163.28 o 
   5   2   9     1107.87      819.73    181.43 o 
   6   2   9       55.56       -1.00    103.11 o 
   7   2   9     1787.37     2201.91    304.12 o 
   8   2   9    11240.03    10303.83    741.32 o 
   9   2   9     1749.32      927.10    721.35 o 
 -12   3   9     1167.59      151.11    402.88 o 
 -11   3   9      380.13     -150.87    198.54 o 
 -10   3   9     1205.39     1401.31    286.16 o 
  -9   3   9      759.15      922.26    233.46 o 
  -8   3   9      660.62      783.27    198.37 o 
  -7   3   9    24527.31    24695.70    853.98 o 
  -6   3   9    17188.75    17880.44    670.54 o 
  -5   3   9    19090.66    19655.01    674.09 o 
  -4   3   9      769.40      918.91    127.58 o 
  -3   3   9     2333.64     2255.88    224.28 o 
  -2   3   9     3918.20     4219.73    224.58 o 
  -1   3   9      201.48       91.70     91.16 o 
   0   3   9    14477.92    15021.26    600.03 o 
   1   3   9    55351.64    56670.71   1124.00 o 
   2   3   9     7454.32     7734.23    265.47 o 
   3   3   9     7234.15     7190.86    306.66 o 
   4   3   9      959.36     1019.72    149.84 o 
   5   3   9     2952.88     2945.47    289.60 o 
   6   3   9      241.90      141.98    124.68 o 
   7   3   9     5575.50     5287.64    418.94 o 
   8   3   9     3617.80     3792.52    515.23 o 
   9   3   9     9757.01    10933.98    834.57 o 
 -12   4   9      631.27     -249.43    249.43 o 
 -11   4   9      246.56      333.57    212.90 o 
 -10   4   9      382.60      610.20    229.69 o 
  -9   4   9       65.60      229.34    178.47 o 
  -8   4   9       87.92       66.31    149.93 o 
  -7   4   9     1318.91     1205.96    321.08 o 
  -6   4   9    10396.63    10365.26    494.73 o 
  -5   4   9     2565.43     2484.75    251.76 o 
  -4   4   9      274.75      183.25     74.12 o 
  -3   4   9     1214.29     1002.62    171.37 o 
  -2   4   9     3359.65     3379.66    285.33 o 
  -1   4   9     1113.55      946.59    180.80 o 
   0   4   9    10509.52     9806.97    433.49 o 
   1   4   9     6515.56     6402.15    309.44 o 
   2   4   9    10217.80     9772.60    297.40 o 
   3   4   9      284.55      152.33     85.56 o 
   4   4   9     1193.36     1344.68    182.82 o 
   5   4   9      283.26      231.73    110.32 o 
   6   4   9       51.63       82.41    132.99 o 
   7   4   9     1355.55     1499.70    267.43 o 
   8   4   9     2339.19     1923.21    566.84 o 
   9   4   9      624.64      477.27    276.90 o 
 -12   5   9       20.10      214.90    323.86 o 
 -11   5   9       18.54     -171.61    183.80 o 
 -10   5   9      391.13      202.92    207.89 o 
  -9   5   9        5.99       91.34    173.34 o 
  -8   5   9      163.90      147.90    143.22 o 
  -7   5   9       26.98       67.95    125.31 o 
  -6   5   9      431.37      341.40    140.06 o 
  -5   5   9      132.33      250.76    103.41 o 
  -4   5   9      620.79      602.69    115.12 o 
  -3   5   9       69.05       62.29     70.53 o 
  -2   5   9      722.96      523.20    162.60 o 
  -1   5   9      170.84       61.58     98.61 o 
   0   5   9        6.92       24.90     70.21 o 
   1   5   9      174.35      242.68     91.01 o 
   2   5   9      573.14      609.49    113.07 o 
   3   5   9        7.24       41.87     75.04 o 
   4   5   9      118.09       80.35     92.75 o 
   5   5   9        0.06      -43.13     97.19 o 
   6   5   9       12.30     -107.00    129.56 o 
   7   5   9      122.71       67.83    167.54 o 
   8   5   9       14.07     -151.10    192.95 o 
   9   5   9       30.55      123.65    244.02 o 
 -12   6   9     1264.03      441.37    383.15 o 
 -11   6   9        1.47       26.47    212.30 o 
 -10   6   9      567.38      320.71    236.21 o 
  -9   6   9      588.41      897.37    232.74 o 
  -8   6   9     1304.33     1187.36    241.99 o 
  -7   6   9     4408.33     4599.70    394.51 o 
  -6   6   9    17004.24    16101.40    644.66 o 
  -5   6   9     5074.52     4789.41    361.20 o 
  -4   6   9       68.34      -42.54     72.13 o 
  -3   6   9      406.80      408.25    107.82 o 
  -2   6   9     1586.92     1647.24    253.72 o 
  -1   6   9       67.83       94.01     70.51 o 
   0   6   9     9942.76     9588.39    394.65 o 
   1   6   9     6447.18     5980.65    322.90 o 
   2   6   9    12936.68    12516.04    495.65 o 
   3   6   9      120.47      182.22     89.43 o 
   4   6   9      351.33      315.15    119.15 o 
   5   6   9      254.25      108.46    120.79 o 
   6   6   9      185.52      144.32    158.76 o 
   7   6   9      129.63       87.92    169.21 o 
   8   6   9     3903.43     3906.90   1159.06 o 
   9   6   9      887.54      695.14    276.86 o 
 -11   7   9       73.01      553.74    324.46 o 
 -10   7   9      749.24      703.95    238.75 o 
  -9   7   9      500.38      641.19    217.19 o 
  -8   7   9      403.09      250.00    157.69 o 
  -7   7   9    16608.44    16414.40    688.45 o 
  -6   7   9    13322.52    14244.43   1851.70 o 
  -5   7   9    11298.11    11396.19    555.39 o 
  -4   7   9      292.36      276.08     95.03 o 
  -3   7   9     4907.14     5093.69    942.82 o 
  -2   7   9     1544.49     1237.58    162.19 o 
  -1   7   9      486.62      483.96    119.10 o 
   0   7   9     6120.16     5849.98    312.85 o 
   1   7   9    42541.45    43535.51   1138.82 o 
   2   7   9     6983.87     7642.65    594.80 o 
   3   7   9     1478.18     1521.83    187.43 o 
   4   7   9      233.26      333.09    122.82 o 
   5   7   9     1665.59     1285.61    214.65 o 
   6   7   9       40.38      -44.60    132.41 o 
   7   7   9     4201.30     4517.46    470.98 o 
   8   7   9     2378.92     2793.17    609.99 o 
   9   7   9     5062.86     5559.26    598.67 o 
 -11   8   9        5.92      558.22    270.83 o 
 -10   8   9      326.83      304.17    298.38 o 
  -9   8   9      248.71      268.73    210.66 o 
  -8   8   9      301.75      194.42    174.64 o 
  -7   8   9     4302.35     4121.64    362.56 o 
  -6   8   9    27555.37    28546.81    914.62 o 
  -5   8   9     2823.60     2551.59    300.97 o 
  -4   8   9     1481.11     1100.68    355.58 o 
  -3   8   9      627.61      337.42    167.40 o 
  -2   8   9     2950.84     2776.47    311.09 o 
  -1   8   9      198.70       81.61    130.67 o 
   0   8   9    17472.38    16770.28    765.03 o 
   1   8   9    12078.43    13548.72    531.23 o 
   2   8   9    18980.22    18700.63    835.63 o 
   3   8   9      769.67      693.10    141.72 o 
   4   8   9     1161.82     1081.30    186.26 o 
   5   8   9      374.57      305.86    148.14 o 
   6   8   9       67.57       83.07    140.72 o 
   7   8   9     1282.55     1436.55    295.45 o 
   8   8   9     7859.01     7677.45    575.76 o 
 -11   9   9       10.19     -185.99    318.97 o 
 -10   9   9      132.62       49.99    226.87 o 
  -9   9   9      386.65      370.63    223.47 o 
  -8   9   9      193.83       56.66    171.27 o 
  -7   9   9     3082.23     2676.09    339.80 o 
  -6   9   9     3440.05     3294.55    348.12 o 
  -5   9   9     4249.51     4860.33    447.14 o 
  -4   9   9      269.42      782.20    307.04 o 
  -3   9   9      938.16     1208.24    266.42 o 
  -2   9   9      346.75      282.79    172.52 o 
  -1   9   9      208.35      189.85    171.14 o 
   0   9   9      720.87      791.30    220.32 o 
   1   9   9     5363.14     4730.91    420.80 o 
   2   9   9       22.72      170.70    113.27 o 
   3   9   9     1108.57      907.64    166.74 o 
   4   9   9       78.73       41.46    128.80 o 
   5   9   9      725.69      714.52    165.65 o 
   6   9   9      105.63      -47.99    151.26 o 
   7   9   9      372.87      366.60    225.70 o 
   8   9   9      578.46      501.91    275.21 o 
 -10  10   9       20.39     -126.45    311.15 o 
  -9  10   9       70.26      194.34    195.80 o 
  -8  10   9       59.05      -21.53    221.62 o 
  -7  10   9       92.91      168.44    251.83 o 
  -6  10   9      372.15      204.42    161.12 o 
  -5  10   9      468.54      438.60    186.21 o 
  -4  10   9       86.13     -120.83    184.50 o 
  -3  10   9      228.15       32.78    178.77 o 
  -2  10   9       16.57      108.05    144.63 o 
  -1  10   9      185.94      243.04    162.37 o 
   0  10   9      241.84      287.35    357.75 o 
   1  10   9      107.57       40.63    147.38 o 
   2  10   9      115.14      131.70    135.45 o 
   3  10   9      592.80      695.84    189.78 o 
   4  10   9        0.75      142.61    161.94 o 
   5  10   9       73.18      -27.32    144.25 o 
   6  10   9       16.95      210.96    158.48 o 
   7  10   9      245.09       83.56    215.73 o 
  -9  11   9       98.32       64.64    304.67 o 
  -8  11   9      119.38      289.48    268.11 o 
  -7  11   9     4366.09     4035.25    524.80 o 
  -6  11   9     3200.27     3745.99    577.01 o 
  -5  11   9     7389.95     7555.99    802.72 o 
  -4  11   9      389.45      216.74    192.42 o 
  -3  11   9      578.46      495.55    200.36 o 
  -2  11   9      393.09      525.83    219.81 o 
  -1  11   9       99.06      246.16    178.85 o 
   0  11   9      129.66       90.46    164.64 o 
   1  11   9    12014.26    11619.11    697.14 o 
   2  11   9     3181.01     3136.17    325.27 o 
   3  11   9     2070.45     2022.24    281.36 o 
   4  11   9        0.27      130.23    164.95 o 
   5  11   9      519.41      457.21    212.48 o 
   6  11   9        7.37     -137.33    422.08 o 
   7  11   9     1514.82     1661.11    414.97 o 
  -9  12   9      230.41      717.47    459.77 o 
  -8  12   9      627.03      481.57    349.99 o 
  -7  12   9     2447.41     2407.75    454.85 o 
  -6  12   9    14107.29    15636.36    953.67 o 
  -5  12   9     4241.40     4272.27    468.91 o 
  -4  12   9      593.53      340.42    648.80 o 
  -3  12   9      458.30      344.70    248.43 o 
  -2  12   9     3039.16     3531.20    436.68 o 
  -1  12   9       33.13       42.79    183.21 o 
   0  12   9     7488.69     7374.95    583.09 o 
   1  12   9     5068.50     5652.48    512.57 o 
   2  12   9     8873.12    10318.39    535.61 o 
   3  12   9      692.88     1146.63    245.49 o 
   4  12   9      450.22      340.70    246.44 o 
   5  12   9      156.03      141.64    250.80 o 
   6  12   9       48.83      -15.68    301.12 o 
  -8  13   9      354.75      608.72    381.36 o 
  -7  13   9     4584.39     4404.14    595.05 o 
  -6  13   9     3902.48     4917.40    566.20 o 
  -5  13   9     5402.83     6367.46    941.44 o 
  -4  13   9        1.10     -451.64    501.01 o 
  -3  13   9      545.45      493.37    258.64 o 
  -2  13   9      586.98      868.06    279.00 o 
  -1  13   9      467.90      253.92    199.36 o 
   0  13   9     3472.95     2948.24    453.38 o 
   1  13   9    10477.12     9985.01    700.66 o 
   2  13   9     1679.11     1485.17    350.52 o 
   3  13   9     1182.07      901.16    388.73 o 
   4  13   9       14.24      213.55    234.61 o 
   5  13   9      349.12      377.37    279.72 o 
   6  13   9        8.75      135.80    301.91 o 
  -8  14   9       48.74      191.45    341.30 o 
  -7  14   9      281.02     -259.05    356.17 o 
  -6  14   9     1182.71     1306.46    496.31 o 
  -5  14   9      260.65      316.20    218.11 o 
  -4  14   9      414.28      440.50    266.86 o 
  -3  14   9      197.61      101.23    196.95 o 
  -2  14   9      176.86       58.11    231.86 o 
  -1  14   9      236.16      254.25    215.11 o 
   0  14   9      529.44      690.04    268.48 o 
   1  14   9     1830.07      137.37    220.09 o 
   2  14   9     1448.49      678.57    571.85 o 
   3  14   9       49.93      128.98    200.92 o 
   4  14   9        7.16      -36.35    277.64 o 
   5  14   9      130.92     -130.85    277.88 o 
  -7  15   9      212.67       14.30    571.45 o 
  -6  15   9      104.60     -116.07    263.44 o 
  -5  15   9       72.75      140.82    218.77 o 
  -4  15   9      316.81      200.98    233.53 o 
  -3  15   9       21.70      183.78    238.38 o 
  -2  15   9      119.12       20.08    225.05 o 
  -1  15   9       53.94     -156.67    201.09 o 
   0  15   9       30.85      -64.07    187.64 o 
   1  15   9      603.92      -16.90    193.07 o 
   2  15   9      162.14     -202.48    202.48 o 
   3  15   9        8.54     -112.79    221.86 o 
   4  15   9       39.57      227.01    318.67 o 
  -5  16   9      858.28      551.73    288.57 o 
  -4  16   9      166.34       54.86    450.30 o 
  -3  16   9       30.48      162.09    240.53 o 
  -2  16   9      159.13      268.49    281.89 o 
  -1  16   9        1.18      114.23    260.45 o 
   0  16   9     2986.36     1471.48   1573.67 o 
   1  16   9     1296.85       33.87    230.08 o 
   2  16   9     1682.46      -96.01    251.69 o 
  -3  17   9      428.21     -244.03    244.03 o 
  -2  17   9       88.17      250.61    309.16 o 
  -1  17   9      238.91      -26.61    243.92 o 
   0  17   9      728.71      392.93    303.05 o 
 -11   0  10     2009.30      715.11    512.26 o 
 -10   0  10        7.78     -142.47    351.24 o 
  -9   0  10     2438.64     3276.78    691.43 o 
  -8   0  10     1353.75     1472.83    442.80 o 
  -7   0  10     1379.97     1280.64    385.18 o 
  -6   0  10    32563.84    34372.45   1717.12 o 
  -5   0  10    27282.12    29947.24   1492.17 o 
  -4   0  10    29027.50    29651.64   1422.71 o 
  -3   0  10        3.15      -77.75     91.95 o 
  -2   0  10     7901.90     7772.25    314.80 o 
  -1   0  10     2744.50     2755.47    225.07 o 
   0   0  10      466.12      391.86    119.38 o 
   1   0  10    12358.77    12054.34    486.16 o 
   2   0  10    70536.63    72309.03   1607.36 o 
   3   0  10    11050.44    11068.18    585.14 o 
   4   0  10     4544.22     4280.89    367.73 o 
   5   0  10      432.72      283.69    153.67 o 
   6   0  10     1343.18     1124.36    411.62 o 
   7   0  10       30.64     -181.54    249.02 o 
   8   0  10     3651.92     4435.08    868.23 o 
   9   0  10     2977.57     3505.28    766.02 o 
 -11   1  10     3260.33      564.92    718.86 o 
 -10   1  10       22.25      158.84    229.11 o 
  -9   1  10     2683.81     3401.02    507.01 o 
  -8   1  10      300.64      423.93    233.43 o 
  -7   1  10     2428.20     2328.38    367.62 o 
  -6   1  10     9687.75    10312.82    582.56 o 
  -5   1  10    34717.11    36093.65   1210.64 o 
  -4   1  10     4306.12     4218.51    329.55 o 
  -3   1  10        3.82       40.48     45.84 o 
  -2   1  10      954.36      990.42    115.34 o 
  -1   1  10     6984.81     6370.04    209.28 o 
   0   1  10      743.87      874.12     95.26 o 
   1   1  10    14276.15    13798.99    343.96 o 
   2   1  10    16833.64    17532.19    410.69 o 
   3   1  10    15477.72    16127.52    586.94 o 
   4   1  10      265.80      401.95    132.22 o 
   5   1  10     1330.75     1161.25    201.21 o 
   6   1  10      262.07      163.91    151.98 o 
   7   1  10        1.86      109.23    190.85 o 
   8   1  10      930.72      344.52    261.24 o 
   9   1  10     5730.74     6979.78   1008.73 o 
 -12   2  10      805.78       23.70    464.08 o 
 -11   2  10       13.96      166.22    243.14 o 
 -10   2  10        3.39     -138.95    225.14 o 
  -9   2  10       46.14      171.23    225.54 o 
  -8   2  10      679.50      435.11    248.19 o 
  -7   2  10        0.35     -171.28    171.28 o 
  -6   2  10     1876.44     1927.56    252.58 o 
  -5   2  10     2317.40     2425.80    254.94 o 
  -4   2  10     4334.00     4143.23    270.75 o 
  -3   2  10     1525.49     1721.23    148.30 o 
  -2   2  10      654.86      600.36    107.80 o 
  -1   2  10      101.63       42.91     76.03 o 
   0   2  10       44.37       -2.28     47.98 o 
   1   2  10      769.51      765.80    101.19 o 
   2   2  10     3503.12     3301.64    173.83 o 
   3   2  10     1118.93     1093.23    146.40 o 
   4   2  10      435.49      243.31    132.76 o 
   5   2  10      901.41      886.76    213.94 o 
   6   2  10      237.96      287.50    166.16 o 
   7   2  10       64.82      190.85    160.95 o 
   8   2  10      307.51      131.77    221.12 o 
   9   2  10      700.97      408.00    749.05 o 
 -12   3  10     1155.62      900.73    290.69 o 
 -11   3  10      255.58       67.26    222.92 o 
 -10   3  10        3.38       57.99    210.75 o 
  -9   3  10      112.75      186.88    165.04 o 
  -8   3  10      358.62      348.70    181.76 o 
  -7   3  10      268.81      392.96    163.02 o 
  -6   3  10      144.94      -68.78     99.22 o 
  -5   3  10     5396.30     4671.05    318.30 o 
  -4   3  10     1327.73     1356.24    154.42 o 
  -3   3  10        0.18       45.83     50.73 o 
  -2   3  10      399.01      401.03    123.82 o 
  -1   3  10       67.53       91.42    111.88 o 
   0   3  10       27.78      -51.07    133.79 o 
   1   3  10     1995.13     1815.48    154.94 o 
   2   3  10     1356.33     1206.06    143.23 o 
   3   3  10     4036.85     3971.92    238.53 o 
   4   3  10     1832.43     1719.55    189.56 o 
   5   3  10      395.93      233.35    139.87 o 
   6   3  10      695.93      630.73    206.51 o 
   7   3  10      228.97       13.52    147.79 o 
   8   3  10      139.02       94.57    155.88 o 
   9   3  10     1157.04      675.65    862.11 o 
 -12   4  10     5606.92     5417.64    676.51 o 
 -11   4  10     2573.50     1189.42    614.04 o 
 -10   4  10       91.54       38.23    188.72 o 
  -9   4  10     1355.11     1129.02    255.21 o 
  -8   4  10     1055.28      941.02    212.39 o 
  -7   4  10      968.21      568.62    205.65 o 
  -6   4  10    17880.40    18566.67    704.71 o 
  -5   4  10    14152.53    15665.17    737.12 o 
  -4   4  10    11961.25    11520.24    406.50 o 
  -3   4  10      997.87      861.90    161.82 o 
  -2   4  10     5647.79     5187.13    363.53 o 
  -1   4  10     1368.40     1381.76    213.11 o 
   0   4  10     1381.61     1296.67    162.57 o 
   1   4  10     5432.47     4865.24    230.67 o 
   2   4  10    24586.31    23478.95    687.48 o 
   3   4  10     4472.31     4600.31    264.70 o 
   4   4  10      841.63     1026.61    164.84 o 
   5   4  10       98.68      182.48    136.31 o 
   6   4  10      753.97      763.40    206.53 o 
   7   4  10       30.79      137.96    181.85 o 
   8   4  10     3542.30     1881.02    878.92 o 
   9   4  10     1636.84     1454.19    538.61 o 
 -12   5  10     4154.46     6439.11   1033.19 o 
 -11   5  10     3872.64     4209.69    602.38 o 
 -10   5  10       34.95       48.49    192.65 o 
  -9   5  10     1485.67     2001.38    314.88 o 
  -8   5  10      416.57      345.85    170.31 o 
  -7   5  10     2299.78     2625.13    318.94 o 
  -6   5  10    10034.12    10143.29    505.42 o 
  -5   5  10    38288.89    39374.88   1089.84 o 
  -4   5  10     8704.00     8672.62    354.61 o 
  -3   5  10      925.95      986.60    195.60 o 
  -2   5  10     2471.15     2193.53    303.68 o 
  -1   5  10     3039.08     2560.01    268.30 o 
   0   5  10      376.84      274.26     94.58 o 
   1   5  10    21260.50    21674.04    681.76 o 
   2   5  10    13276.78    13864.99    465.63 o 
   3   5  10    15708.76    16018.03    527.79 o 
   4   5  10     1121.03     1039.43    176.14 o 
   5   5  10       98.54      135.55    133.03 o 
   6   5  10      422.48      232.60    167.91 o 
   7   5  10       10.93       40.31    161.77 o 
   8   5  10     2030.48     1264.31    768.66 o 
   9   5  10     5858.36     7929.50    755.66 o 
 -11   6  10      581.41      228.47    237.84 o 
 -10   6  10      143.77      -30.46    191.49 o 
  -9   6  10      321.15      354.25    177.55 o 
  -8   6  10      418.96      391.85    181.68 o 
  -7   6  10      819.77      566.65    194.43 o 
  -6   6  10    10389.81    10177.85    503.22 o 
  -5   6  10     7499.96     7743.21    372.89 o 
  -4   6  10    11191.74    11537.31    607.91 o 
  -3   6  10       38.62      -78.91    106.82 o 
  -2   6  10     1934.63     1604.10    267.82 o 
  -1   6  10      880.16      636.49    133.56 o 
   0   6  10      167.46       31.98     84.69 o 
   1   6  10     5677.75     5950.19    332.40 o 
   2   6  10    16502.18    16660.42    749.35 o 
   3   6  10     3739.73     3692.19    256.82 o 
   4   6  10     2109.36     1995.77    257.30 o 
   5   6  10       14.67       44.51    115.13 o 
   6   6  10      746.95      755.88    209.64 o 
   7   6  10      263.73      264.37    188.79 o 
   8   6  10     1884.04     1368.49    538.64 o 
 -11   7  10      127.40      410.38    303.51 o 
 -10   7  10        0.50       -3.46    193.12 o 
  -9   7  10       73.94     -165.28    165.28 o 
  -8   7  10        8.39      122.72    150.82 o 
  -7   7  10       40.87      145.87    147.03 o 
  -6   7  10      249.74       80.68    134.35 o 
  -5   7  10     1886.98     2364.73    508.72 o 
  -4   7  10      747.64     1043.74    202.86 o 
  -3   7  10       14.26      -93.60    118.37 o 
  -2   7  10      759.68      663.41    141.39 o 
  -1   7  10      161.64      125.46    100.64 o 
   0   7  10      755.73      580.05    140.56 o 
   1   7  10      316.27      197.13    130.65 o 
   2   7  10     1437.83     1784.37    200.47 o 
   3   7  10      633.98      629.94    142.03 o 
   4   7  10      349.34      445.34    133.60 o 
   5   7  10       14.72      -94.77    116.86 o 
   6   7  10       17.56       83.13    157.32 o 
   7   7  10       56.81      -20.61    171.21 o 
   8   7  10        2.25      -40.11    215.42 o 
 -11   8  10      135.12      314.70    319.05 o 
 -10   8  10       64.02      197.76    208.23 o 
  -9   8  10       37.01        4.30    280.00 o 
  -8   8  10      163.86      165.80    186.77 o 
  -7   8  10       88.28      -16.27    154.56 o 
  -6   8  10     3587.67     3688.90    354.96 o 
  -5   8  10     3840.18     3715.41    417.62 o 
  -4   8  10     2258.93     2146.90    453.06 o 
  -3   8  10      157.10      357.99    180.43 o 
  -2   8  10      232.35      192.79    160.14 o 
  -1   8  10        3.76     -121.28    131.60 o 
   0   8  10      448.83      218.25    114.32 o 
   1   8  10      420.42      298.31    128.80 o 
   2   8  10     3360.96     3551.35    253.12 o 
   3   8  10      176.38      165.04    113.46 o 
   4   8  10      206.28      192.55    125.46 o 
   5   8  10        7.82       71.29    147.62 o 
   6   8  10       44.13     -148.09    171.15 o 
   7   8  10       99.03      154.42    215.65 o 
   8   8  10      506.60      481.90    302.21 o 
 -10   9  10      158.81      513.19    242.46 o 
  -9   9  10     1746.27      938.19    702.48 o 
  -8   9  10      684.83      844.21    432.14 o 
  -7   9  10      639.51     1055.95    437.67 o 
  -6   9  10     4037.75     3740.31    366.59 o 
  -5   9  10    15832.53    17440.47    880.89 o 
  -4   9  10     3814.48     4888.14    627.89 o 
  -3   9  10      625.36      876.18    246.69 o 
  -2   9  10      949.43     1029.81    252.45 o 
  -1   9  10     1503.81     1650.91    298.85 o 
   0   9  10        3.08      -12.15    136.13 o 
   1   9  10    12743.31    13657.75    726.45 o 
   2   9  10     9184.17     9695.48    523.60 o 
   3   9  10     7371.08     8461.03    439.35 o 
   4   9  10       70.98       43.81    122.85 o 
   5   9  10      258.65      410.04    195.67 o 
   6   9  10      100.35      249.25    181.72 o 
   7   9  10       35.49      127.88    231.88 o 
 -10  10  10       40.95     -165.23    277.62 o 
  -9  10  10      713.13      573.02    327.41 o 
  -8  10  10      303.70       69.66    274.87 o 
  -7  10  10      484.25       64.15    224.86 o 
  -6  10  10    14282.83    14519.51    700.91 o 
  -5  10  10    10148.25    11660.17    725.50 o 
  -4  10  10     8077.81     8178.88    584.34 o 
  -3  10  10      431.98      196.31    187.26 o 
  -2  10  10     3582.08     4015.61    457.00 o 
  -1  10  10     1471.03     1478.81    305.94 o 
   0  10  10        7.03      156.78    175.44 o 
   1  10  10     4787.88     5099.76    735.43 o 
   2  10  10    20736.23    21945.38   1047.42 o 
   3  10  10     4316.76     4713.82    380.88 o 
   4  10  10      601.62      396.29    193.13 o 
   5  10  10      192.25      117.60    174.78 o 
   6  10  10      605.49      580.54    214.76 o 
   7  10  10       58.19     -207.70    207.70 o 
  -9  11  10      394.61       87.15    322.99 o 
  -8  11  10      150.57      101.66    280.70 o 
  -7  11  10      311.76     -107.72    235.94 o 
  -6  11  10     2788.01     2678.64    379.22 o 
  -5  11  10     9455.20     9633.56    676.03 o 
  -4  11  10     1551.33     1608.22    350.61 o 
  -3  11  10      325.84      459.16    323.61 o 
  -2  11  10     1530.67     1517.84    335.21 o 
  -1  11  10      974.29      661.75    315.33 o 
   0  11  10      862.20      724.76    249.42 o 
   1  11  10     5262.87     5524.69    610.72 o 
   2  11  10     4584.10     5046.75    376.83 o 
   3  11  10     6063.44     6353.59    439.30 o 
   4  11  10       91.09       67.04    162.48 o 
   5  11  10       26.99      267.98    199.70 o 
   6  11  10       19.84     -174.75    174.75 o 
  -9  12  10        3.36      435.05    356.92 o 
  -8  12  10       45.57      250.62    330.22 o 
  -7  12  10      724.15      990.65    344.88 o 
  -6  12  10      144.69      104.50    202.08 o 
  -5  12  10        2.18       36.81    181.38 o 
  -4  12  10      378.52      500.71    238.64 o 
  -3  12  10      324.90      526.37    231.24 o 
  -2  12  10        7.00      230.20    255.54 o 
  -1  12  10      418.68      397.48    203.83 o 
   0  12  10      242.16      268.56    211.65 o 
   1  12  10      306.59      193.91    233.83 o 
   2  12  10      105.04      171.94    181.11 o 
   3  12  10       50.47      207.37    170.68 o 
   4  12  10      107.80      -66.08    225.86 o 
   5  12  10      138.39       57.84    330.52 o 
   6  12  10       20.07      108.33    308.38 o 
  -8  13  10      115.33     -198.74    298.98 o 
  -7  13  10      273.64      433.11    248.41 o 
  -6  13  10      278.35      240.31    218.67 o 
  -5  13  10     2232.14      916.26    280.20 o 
  -4  13  10     2233.98     2592.06    438.34 o 
  -3  13  10       26.41      216.38    215.40 o 
  -2  13  10        0.91     -176.16    194.91 o 
  -1  13  10        2.07     -195.40    195.40 o 
   0  13  10       53.20      171.01    220.78 o 
   1  13  10     2203.80     1820.32    349.09 o 
   2  13  10      575.18      516.68    264.58 o 
   3  13  10     1326.90      689.43    713.53 o 
   4  13  10      385.48      393.65    292.64 o 
   5  13  10      240.40      589.03    318.42 o 
  -7  14  10       74.93      238.14    243.94 o 
  -6  14  10     2994.42     3236.41   1133.79 o 
  -5  14  10     3056.94     3301.94    867.71 o 
  -4  14  10     4632.20     4922.08    757.33 o 
  -3  14  10      359.23       97.07    232.61 o 
  -2  14  10      401.27      487.00    247.77 o 
  -1  14  10      150.86      -44.34    219.03 o 
   0  14  10      466.65      339.69    376.50 o 
   1  14  10      771.44      213.88    237.35 o 
   2  14  10     5171.40     4980.88    785.75 o 
   3  14  10     1493.76     1077.91   1223.61 o 
   4  14  10      651.94      585.18    334.37 o 
  -6  15  10     1591.20     1826.78    535.53 o 
  -5  15  10     5470.24     5997.53    619.99 o 
  -4  15  10     1458.14      747.53    428.39 o 
  -3  15  10      207.26      237.79    240.73 o 
  -2  15  10      247.16       61.17    234.71 o 
  -1  15  10       73.63       57.20    245.89 o 
   0  15  10      315.04      144.55    221.42 o 
   1  15  10     3128.13      639.37    619.21 o 
   2  15  10     1924.86      892.08   1104.03 o 
   3  15  10     3183.26     1644.99   1572.48 o 
  -4  16  10     1351.58     1407.32    545.41 o 
  -3  16  10        0.37     -154.17    289.87 o 
  -2  16  10       74.44     -208.61    208.61 o 
  -1  16  10        9.56      234.27    234.39 o 
   0  16  10       69.43       88.32    253.28 o 
   1  16  10      546.13       42.68    231.85 o 
 -12   1  11     1603.21      -41.83    294.65 o 
 -11   1  11     3585.50     1953.70   1982.72 o 
 -10   1  11      803.23      766.23    331.58 o 
  -9   1  11       46.16     -162.94    196.41 o 
  -8   1  11     1693.07     1895.87    363.96 o 
  -7   1  11      307.75      288.90    254.15 o 
  -6   1  11      395.53       67.36    158.25 o 
  -5   1  11    13144.43    13359.37    636.10 o 
  -4   1  11    15450.40    16190.02    574.61 o 
  -3   1  11     3667.87     3534.64    205.13 o 
  -2   1  11      116.26      128.19     57.68 o 
  -1   1  11     1613.87     1554.92    115.84 o 
   0   1  11     2215.20     2166.54    144.11 o 
   1   1  11      648.03      530.79     83.37 o 
   2   1  11     3266.31     3362.98    179.63 o 
   3   1  11     9617.69     9045.50    458.47 o 
   4   1  11     2300.09     2338.30    271.46 o 
   5   1  11       94.06      435.39    218.92 o 
   6   1  11      230.57      357.22    217.04 o 
   7   1  11      489.23      226.99    303.88 o 
   8   1  11       22.56      -49.89    213.30 o 
 -12   2  11     5872.45     6960.63    682.81 o 
 -11   2  11     7322.08     8898.60    732.70 o 
 -10   2  11     4243.73     3983.18    471.34 o 
  -9   2  11      111.23       11.25    200.97 o 
  -8   2  11     4356.30     4364.29    511.64 o 
  -7   2  11      415.47      299.44    147.77 o 
  -6   2  11      813.61      759.22    171.31 o 
  -5   2  11    16176.26    17264.59    664.87 o 
  -4   2  11    47855.05    51660.21   1595.33 o 
  -3   2  11    10024.82     9806.32    365.03 o 
  -2   2  11        5.81      -66.87    112.08 o 
  -1   2  11     2058.18     2299.11    192.14 o 
   0   2  11     2636.84     2642.32    331.84 o 
   1   2  11      330.78      441.03     92.72 o 
   2   2  11    30300.06    30860.36    767.23 o 
   3   2  11    14897.89    16032.48    506.93 o 
   4   2  11     7355.31     7673.27    427.28 o 
   5   2  11      530.63      332.42    168.16 o 
   6   2  11      170.82      237.45    184.70 o 
   7   2  11      206.75      156.20    228.81 o 
   8   2  11      177.76      -39.46    237.15 o 
 -12   3  11     3361.80     3648.96    567.34 o 
 -11   3  11    10032.06    10741.69    806.21 o 
 -10   3  11     2027.11     1857.32    323.53 o 
  -9   3  11       78.63      145.88    190.15 o 
  -8   3  11     2642.73     2485.16    329.39 o 
  -7   3  11      517.22      626.76    188.53 o 
  -6   3  11     1474.04     1347.24    229.45 o 
  -5   3  11    23684.68    23386.86    785.58 o 
  -4   3  11    23460.14    24946.70    761.87 o 
  -3   3  11    17725.11    17889.95    887.08 o 
  -2   3  11      242.11      475.75    132.72 o 
  -1   3  11     1650.57     1577.26    227.49 o 
   0   3  11      951.76      851.66    119.63 o 
   1   3  11       18.48       80.89     64.50 o 
   2   3  11    10202.62    10863.78    401.80 o 
   3   3  11    19518.97    20425.51    600.46 o 
   4   3  11     3077.54     2949.43    361.90 o 
   5   3  11     1993.84     1446.35    252.83 o 
   6   3  11       45.26      149.69    157.82 o 
   7   3  11      686.36      467.08    220.92 o 
   8   3  11      257.47        9.38    257.54 o 
 -12   4  11     2539.06     1598.29    982.86 o 
 -11   4  11     1130.96     1139.84    388.52 o 
 -10   4  11     1100.81      781.56    294.72 o 
  -9   4  11        5.29      330.22    185.30 o 
  -8   4  11      490.30      386.83    184.08 o 
  -7   4  11        1.57     -123.02    123.02 o 
  -6   4  11       65.17       -6.25    114.77 o 
  -5   4  11     3610.51     3653.89    300.10 o 
  -4   4  11    10799.95    10605.05    411.45 o 
  -3   4  11     1086.69     1240.00    224.99 o 
  -2   4  11       83.40       16.18    107.05 o 
  -1   4  11      807.71      665.96    168.27 o 
   0   4  11     1261.87     1229.28    171.79 o 
   1   4  11       92.22      116.65     75.43 o 
   2   4  11     4096.06     3988.42    244.19 o 
   3   4  11     4255.21     4366.96    272.71 o 
   4   4  11     5332.31     4974.48    301.57 o 
   5   4  11      705.97      530.44    184.24 o 
   6   4  11      559.74      432.09    203.37 o 
   7   4  11        0.81      -24.02    175.81 o 
   8   4  11       99.18      182.48    274.15 o 
 -11   5  11        1.00       59.22    236.40 o 
 -10   5  11      178.45     -151.91    233.10 o 
  -9   5  11        2.23      -34.33    193.86 o 
  -8   5  11      287.87      383.87    188.43 o 
  -7   5  11       12.16      -67.13    133.18 o 
  -6   5  11      194.21      130.81    121.09 o 
  -5   5  11       51.50       95.78    138.89 o 
  -4   5  11      139.92       91.00    126.44 o 
  -3   5  11       41.04      -84.00    104.89 o 
  -2   5  11        5.59     -111.76    111.76 o 
  -1   5  11       60.03      125.92    118.78 o 
   0   5  11       26.46       20.77     84.91 o 
   1   5  11       43.43       67.00     96.91 o 
   2   5  11        0.04      -87.45     90.40 o 
   3   5  11      170.67      263.58    116.06 o 
   4   5  11       56.09       94.82    120.81 o 
   5   5  11        3.11      -68.88    141.41 o 
   6   5  11       17.97       95.80    168.56 o 
   7   5  11        0.12       -8.78    176.53 o 
   8   5  11      163.84       39.59    218.49 o 
 -11   6  11     2045.56     1269.18    771.42 o 
 -10   6  11     1938.34     1117.16    565.72 o 
  -9   6  11        0.34      129.35    187.61 o 
  -8   6  11      709.80      733.81    213.32 o 
  -7   6  11      710.14      745.51    199.59 o 
  -6   6  11      706.84      538.86    215.04 o 
  -5   6  11     4112.08     3922.77    334.32 o 
  -4   6  11    13620.38    14149.19    605.95 o 
  -3   6  11     3841.39     3732.01    644.66 o 
  -2   6  11        1.08       79.47    137.81 o 
  -1   6  11      693.23      690.89    166.17 o 
   0   6  11      901.72      986.90    347.22 o 
   1   6  11       22.83       19.36    103.63 o 
   2   6  11     7111.57     6449.52    392.19 o 
   3   6  11     4236.55     4599.69    296.17 o 
   4   6  11     5115.12     5049.76    333.18 o 
   5   6  11      326.86      404.74    171.30 o 
   6   6  11      159.79      160.02    193.74 o 
   7   6  11      144.21      136.47    206.03 o 
   8   6  11      104.74       13.76    492.25 o 
 -11   7  11     6806.55     9178.39    902.96 o 
 -10   7  11     2464.31     1472.88    767.31 o 
  -9   7  11      168.38      121.45    188.48 o 
  -8   7  11     1097.09     1461.75    354.00 o 
  -7   7  11      292.54      147.73    506.14 o 
  -6   7  11      783.35      342.14    176.67 o 
  -5   7  11    15100.64    15447.96    669.02 o 
  -4   7  11    15013.36    16441.13    674.71 o 
  -3   7  11    11440.62    11333.38    648.81 o 
  -2   7  11      332.40      348.73    115.33 o 
  -1   7  11     3794.67     3700.17    307.63 o 
   0   7  11     1074.05      856.50    213.04 o 
   1   7  11      599.77      364.13    127.98 o 
   2   7  11     4894.86     4576.46    292.36 o 
   3   7  11    17989.70    19251.52    630.13 o 
   4   7  11     4861.08     4978.02    324.31 o 
   5   7  11     1246.62      810.08    239.31 o 
   6   7  11       65.19      -58.54    168.89 o 
   7   7  11      572.64      666.14    243.84 o 
 -11   8  11     4016.94     4257.49    855.60 o 
 -10   8  11     2667.92      834.66   1169.15 o 
  -9   8  11      194.60       31.64    232.98 o 
  -8   8  11     1225.61      722.67    291.40 o 
  -7   8  11      224.66      212.56    226.68 o 
  -6   8  11     1402.99     1572.96    267.36 o 
  -5   8  11     6476.07     7192.48    547.09 o 
  -4   8  11    17702.23    19527.37    918.35 o 
  -3   8  11     4929.53     4580.96    945.58 o 
  -2   8  11     1294.99     1292.12    277.97 o 
  -1   8  11     1515.90     1274.67    278.56 o 
   0   8  11     1548.03     1346.94    204.09 o 
   1   8  11      303.44      184.37    133.86 o 
   2   8  11     6539.84     6469.18    346.91 o 
   3   8  11     7471.74     8050.64    396.29 o 
   4   8  11     7155.36     8302.60    428.54 o 
   5   8  11      494.30      432.88    189.21 o 
   6   8  11      232.13      249.03    215.05 o 
   7   8  11      257.89      450.85    232.81 o 
 -10   9  11       56.61      212.06    313.55 o 
  -9   9  11        0.03     -203.52    203.52 o 
  -8   9  11      347.98      331.65    259.40 o 
  -7   9  11      283.26      393.17    234.97 o 
  -6   9  11     1108.89      647.45    404.96 o 
  -5   9  11     3195.51     3180.56    380.71 o 
  -4   9  11     5331.11     4859.33    647.23 o 
  -3   9  11     1690.87     1364.49    295.86 o 
  -2   9  11      124.15      269.41    193.00 o 
  -1   9  11       97.98       -0.19    239.16 o 
   0   9  11       55.79        6.35    173.83 o 
   1   9  11      275.04      394.38    209.48 o 
   2   9  11     1462.74     1586.93    245.64 o 
   3   9  11     1558.11     1556.32    219.01 o 
   4   9  11     1018.54     1250.80    227.62 o 
   5   9  11      322.24      331.57    166.35 o 
   6   9  11       96.66      264.03    222.48 o 
   7   9  11       50.68      112.12    256.76 o 
 -10  10  11        1.32      -92.82    281.72 o 
  -9  10  11      200.98     -193.02    232.96 o 
  -8  10  11       48.57      366.93    229.39 o 
  -7  10  11      137.90     -172.07    218.97 o 
  -6  10  11      325.53      307.49    204.54 o 
  -5  10  11      116.39       10.20    147.37 o 
  -4  10  11      621.10      621.97    360.71 o 
  -3  10  11       69.11      207.45    202.90 o 
  -2  10  11      293.15      334.37    215.20 o 
  -1  10  11      399.00      146.25    191.26 o 
   0  10  11        3.85      -75.50    223.57 o 
   1  10  11      233.93      119.57    190.33 o 
   2  10  11      228.68      133.36    142.48 o 
   3  10  11      208.27      207.98    183.97 o 
   4  10  11      154.79      188.86    164.79 o 
   5  10  11      341.11      402.92    226.42 o 
   6  10  11       10.30       98.55    259.01 o 
  -9  11  11        8.15      201.33    296.62 o 
  -8  11  11      244.65      159.07    275.52 o 
  -7  11  11        7.27      -19.92    197.93 o 
  -6  11  11      467.04      399.37    220.75 o 
  -5  11  11     4188.87     3945.86    418.15 o 
  -4  11  11     2649.84     3088.71    459.87 o 
  -3  11  11     2109.21     2401.86    380.02 o 
  -2  11  11      570.79      703.27    398.99 o 
  -1  11  11      667.18      484.49    312.17 o 
   0  11  11      718.04      752.66    235.61 o 
   1  11  11      934.16     1094.53    308.40 o 
   2  11  11     1298.43     1165.93    250.17 o 
   3  11  11     6277.73     6811.81    470.06 o 
   4  11  11     1169.31     1461.44    294.23 o 
   5  11  11      214.36      355.91    209.93 o 
   6  11  11       65.33      504.78    288.18 o 
  -8  12  11      517.28      678.20    442.80 o 
  -7  12  11      167.72       47.73    306.53 o 
  -6  12  11     2177.48      348.42    440.62 o 
  -5  12  11     4708.68     2735.17   1634.60 o 
  -4  12  11     8657.19    10191.46    733.75 o 
  -3  12  11     2741.45     3009.03    462.66 o 
  -2  12  11       63.01        2.17    202.82 o 
  -1  12  11      631.82      602.23    259.80 o 
   0  12  11      308.75      466.96    243.59 o 
   1  12  11      380.71      335.93    247.58 o 
   2  12  11     6032.26     6320.67    452.07 o 
   3  12  11     4097.68     4736.16    426.02 o 
   4  12  11     3469.51     3954.07    440.38 o 
   5  12  11      213.56     -225.28    246.11 o 
  -8  13  11      332.06      487.02    503.77 o 
  -7  13  11      454.15      725.97    263.72 o 
  -6  13  11      344.76      463.21    261.82 o 
  -5  13  11     6086.35     7033.85    919.14 o 
  -4  13  11     3867.18     4343.63    791.08 o 
  -3  13  11     3095.51     4068.94    554.48 o 
  -2  13  11       31.93     -177.30    198.33 o 
  -1  13  11      695.89      641.25    723.20 o 
   0  13  11      125.02       77.12    241.79 o 
   1  13  11      359.54      109.66    288.49 o 
   2  13  11     2016.48      637.10    882.44 o 
   3  13  11     5023.67     2744.72   2376.78 o 
   4  13  11      933.46      358.69    574.61 o 
  -7  14  11       57.65        6.54    311.21 o 
  -6  14  11        4.27      -25.06    213.31 o 
  -5  14  11      480.68      555.03    266.75 o 
  -4  14  11     1849.99     1080.90    787.72 o 
  -3  14  11      318.11     -195.83    198.39 o 
  -2  14  11      194.58      405.82    255.61 o 
  -1  14  11       32.94       98.31    208.93 o 
   0  14  11      302.54      127.57    229.86 o 
   1  14  11      288.38       30.21    257.54 o 
   2  14  11      341.37      171.51    335.45 o 
   3  14  11     1110.15      195.49    494.50 o 
  -5  15  11      322.36      -87.90    225.52 o 
  -4  15  11      333.56      278.23    422.67 o 
  -3  15  11       33.62       -7.71    243.78 o 
  -2  15  11      567.47      621.66    381.03 o 
  -1  15  11       24.20      176.43    284.01 o 
   0  15  11      121.27      -85.83    227.54 o 
   1  15  11       56.86      144.26    262.87 o 
   2  15  11        2.12     -101.39    391.49 o 
  -3  16  11      776.96      174.44    385.57 o 
  -2  16  11       42.35      149.37    285.20 o 
  -1  16  11       17.47     -130.33    255.93 o 
 -12   0  12     1903.13     2139.40    769.17 o 
 -11   0  12     7214.33     8655.47   1047.01 o 
 -10   0  12     8006.24     6918.22    963.34 o 
  -9   0  12     2545.46     2739.66    611.71 o 
  -8   0  12        7.57      131.02    302.70 o 
  -7   0  12     2000.18     2212.80    483.45 o 
  -6   0  12      538.43      558.43    312.56 o 
  -5   0  12     2612.87     2252.27    418.72 o 
  -4   0  12    12528.40    13503.84    657.12 o 
  -3   0  12    20933.28    25086.04    940.33 o 
  -2   0  12    12595.30    13368.12   1254.59 o 
  -1   0  12       11.58      -91.16    101.43 o 
   0   0  12     3306.05     2967.36    260.54 o 
   1   0  12      223.52      231.51    115.76 o 
   2   0  12     1075.05      875.99    208.90 o 
   3   0  12     7789.15     7420.21    749.84 o 
   4   0  12    16831.36    18633.41   1328.00 o 
   5   0  12     4648.02     5106.38    708.40 o 
   6   0  12      592.74      397.02    316.90 o 
   7   0  12      322.92       85.24    294.80 o 
   8   0  12       86.45       35.12    407.67 o 
 -12   1  12      985.59     1021.60    487.93 o 
 -11   1  12     5319.96     3693.82   2513.72 o 
 -10   1  12     5896.33     6601.56    658.84 o 
  -9   1  12     2202.97     2028.76    424.30 o 
  -8   1  12       84.84     -106.97    448.13 o 
  -7   1  12     1285.20     1423.00    283.64 o 
  -6   1  12      381.43      506.15    161.31 o 
  -5   1  12     4758.49     4483.37    370.09 o 
  -4   1  12     9905.00    11294.62    476.73 o 
  -3   1  12    17621.70    17991.82    515.32 o 
  -2   1  12     6207.41     6752.33    257.48 o 
  -1   1  12       16.98       54.05     72.93 o 
   0   1  12     1290.29     1219.75    158.23 o 
   1   1  12      742.97      655.75    112.13 o 
   2   1  12     1691.91     1601.55    173.38 o 
   3   1  12     8136.14     7271.47    533.97 o 
   4   1  12     5789.04     6649.98    541.62 o 
   5   1  12     4372.57     4470.95    484.64 o 
   6   1  12      252.91     -176.20    221.79 o 
   7   1  12      369.00       35.89    196.29 o 
   8   1  12        3.00       56.66    250.71 o 
 -12   2  12      216.46      -30.26    265.23 o 
 -11   2  12      467.88      334.45    241.20 o 
 -10   2  12      612.93      441.42    236.54 o 
  -9   2  12      288.29       55.99    182.83 o 
  -8   2  12        4.59       93.74    150.86 o 
  -7   2  12      465.26      574.05    177.04 o 
  -6   2  12      619.94      620.88    215.78 o 
  -5   2  12       84.93       84.89    117.70 o 
  -4   2  12     3835.07     3958.89    284.71 o 
  -3   2  12     2484.99     2113.94    233.80 o 
  -2   2  12      248.26      737.21    283.75 o 
  -1   2  12       11.01       43.64     80.00 o 
   0   2  12      296.48      370.44    104.10 o 
   1   2  12      279.05      259.71    128.00 o 
   2   2  12      127.47       14.27     95.49 o 
   3   2  12        2.54       -3.12    106.83 o 
   4   2  12     2261.40     2146.26    285.06 o 
   5   2  12      746.98      811.13    251.83 o 
   6   2  12        9.15      205.99    204.88 o 
   7   2  12      144.12     -173.73    173.73 o 
   8   2  12        9.74      211.19    295.00 o 
 -11   3  12      776.75      415.44    559.86 o 
 -10   3  12      944.65      983.52    285.39 o 
  -9   3  12      201.65      211.59    198.83 o 
  -8   3  12       37.53      184.64    158.54 o 
  -7   3  12      131.49       -2.70    131.64 o 
  -6   3  12     1013.98     1228.97    222.10 o 
  -5   3  12      377.09      384.63    195.77 o 
  -4   3  12     3356.98     3409.42    282.38 o 
  -3   3  12     2997.38     2773.01    337.80 o 
  -2   3  12      212.26      342.49    171.67 o 
  -1   3  12       81.24      -87.61    115.60 o 
   0   3  12     1178.50     1011.46    139.19 o 
   1   3  12      321.18      315.85     94.22 o 
   2   3  12        2.05       98.69     93.54 o 
   3   3  12      467.93      326.52    116.46 o 
   4   3  12     1450.48     1655.22    268.91 o 
   5   3  12     1726.05     1889.96    291.38 o 
   6   3  12        6.36     -179.36    179.36 o 
   7   3  12       48.85       68.24    237.84 o 
   8   3  12       12.64       63.13    301.49 o 
 -11   4  12     4402.11     4821.40    609.09 o 
 -10   4  12     6735.28     7523.04   1073.84 o 
  -9   4  12     2120.17     1766.02    294.61 o 
  -8   4  12      239.87      309.90    171.26 o 
  -7   4  12     3477.80     3821.11    368.67 o 
  -6   4  12      302.98      138.88    237.56 o 
  -5   4  12     1729.12     1563.46    300.26 o 
  -4   4  12    16114.03    15763.78    628.74 o 
  -3   4  12    14881.23    16893.67   1284.95 o 
  -2   4  12    10608.61    11626.84    600.63 o 
  -1   4  12      703.22      535.69    267.97 o 
   0   4  12     3939.67     3704.25    221.35 o 
   1   4  12     1030.62      992.85    172.40 o 
   2   4  12      974.48      634.73    141.84 o 
   3   4  12     5601.54     6023.23    325.53 o 
   4   4  12    14434.46    15375.90    664.92 o 
   5   4  12     2371.01     2473.47    323.04 o 
   6   4  12      360.83      399.71    211.20 o 
   7   4  12       36.54      -76.55    428.00 o 
   8   4  12      151.56      378.20    294.66 o 
 -11   5  12     7163.28     8666.99    720.59 o 
 -10   5  12     8084.27     9140.31    740.27 o 
  -9   5  12     3982.77     3956.43    751.22 o 
  -8   5  12      118.55      552.00    196.26 o 
  -7   5  12     3250.04     3771.36    467.98 o 
  -6   5  12      783.10     1194.78    296.47 o 
  -5   5  12     1669.61     1620.70    328.52 o 
  -4   5  12    14151.27    15228.89   1353.04 o 
  -3   5  12    25329.40    27419.51   1562.81 o 
  -2   5  12     8180.55     9196.05    719.25 o 
  -1   5  12        4.87       29.46     86.23 o 
   0   5  12     2474.50     2643.40    250.97 o 
   1   5  12     1221.38      891.51    180.62 o 
   2   5  12      577.64      631.30    145.80 o 
   3   5  12    11692.50    11816.96    476.61 o 
   4   5  12    10531.28    10964.85    560.49 o 
   5   5  12     6029.54     5554.30    423.07 o 
   6   5  12      150.08      173.57    196.98 o 
   7   5  12      247.57      455.10    237.02 o 
 -11   6  12     3229.18     1890.03   1075.58 o 
 -10   6  12     6454.87     7009.70    662.44 o 
  -9   6  12     1357.80      977.12    291.70 o 
  -8   6  12        1.57      105.36    202.19 o 
  -7   6  12      967.48     1076.89    313.45 o 
  -6   6  12      867.59      942.41    270.84 o 
  -5   6  12     1458.63     1422.58    274.56 o 
  -4   6  12    10204.61    10597.74    535.13 o 
  -3   6  12    10455.46    10202.23    853.04 o 
  -2   6  12     5099.00     5259.17    823.83 o 
  -1   6  12        3.53       91.51     90.99 o 
   0   6  12     1139.23     1103.88    183.55 o 
   1   6  12      322.04      260.94    145.91 o 
   2   6  12      346.76      354.12    133.51 o 
   3   6  12     4819.94     5055.17    321.40 o 
   4   6  12     6872.03     7224.18    391.00 o 
   5   6  12     1680.36     1819.23    305.59 o 
   6   6  12      348.25      370.18    209.52 o 
   7   6  12      129.65      -28.01    216.54 o 
 -11   7  12      241.69       67.99    636.37 o 
 -10   7  12       49.55      -29.86    308.42 o 
  -9   7  12      187.73       80.64    419.71 o 
  -8   7  12      468.02      467.70    236.69 o 
  -7   7  12       10.14       99.29    205.02 o 
  -6   7  12       39.84     -140.27    140.27 o 
  -5   7  12        5.86       35.81    129.55 o 
  -4   7  12      976.33     1131.08    284.55 o 
  -3   7  12     1335.21     1222.00    272.31 o 
  -2   7  12      119.54      146.40    114.60 o 
  -1   7  12       18.84       67.78    114.71 o 
   0   7  12       36.60       31.52    158.89 o 
   1   7  12      181.03      110.38    129.72 o 
   2   7  12      398.33      346.84    133.72 o 
   3   7  12      223.57      277.65    142.34 o 
   4   7  12      598.99      616.01    233.99 o 
   5   7  12      274.65      386.40    224.19 o 
   6   7  12       78.54      123.21    191.12 o 
   7   7  12       24.28     -111.50    208.61 o 
 -10   8  12      603.59      372.14    273.02 o 
  -9   8  12      323.78      180.11    228.57 o 
  -8   8  12       53.88     -141.50    221.68 o 
  -7   8  12       92.82      190.31    228.83 o 
  -6   8  12       45.42      199.00    174.24 o 
  -5   8  12        4.52       39.60    166.69 o 
  -4   8  12     4016.89     4738.39    502.59 o 
  -3   8  12     3209.22     3317.58    710.76 o 
  -2   8  12      680.26      794.98    249.44 o 
  -1   8  12      308.99      301.57    205.48 o 
   0   8  12      171.02       82.56    162.70 o 
   1   8  12        5.33       80.58    138.28 o 
   2   8  12      150.95      129.86    121.11 o 
   3   8  12      167.88      146.96    143.24 o 
   4   8  12     2319.12     2608.88    295.42 o 
   5   8  12      505.85      460.41    219.03 o 
   6   8  12       16.90      474.65    216.44 o 
 -10   9  12     3782.60     1221.98   1385.22 o 
  -9   9  12      859.74      298.58    579.74 o 
  -8   9  12       11.37       91.83    222.25 o 
  -7   9  12      988.43     1028.96    600.26 o 
  -6   9  12      288.92      267.95    206.83 o 
  -5   9  12     1242.19     1291.15    263.26 o 
  -4   9  12     4650.82     4654.90    685.51 o 
  -3   9  12    11998.06    14578.24    812.25 o 
  -2   9  12     4531.06     5444.54    484.73 o 
  -1   9  12       42.12       92.34    166.83 o 
   0   9  12      883.90     1213.33    435.10 o 
   1   9  12      237.96      339.23    206.50 o 
   2   9  12       19.50       84.23    154.45 o 
   3   9  12     6709.01     7169.28    533.39 o 
   4   9  12     4147.55     4927.74    363.91 o 
   5   9  12     3047.91     3719.39    444.69 o 
   6   9  12      158.96       33.63    219.57 o 
  -9  10  12      843.96      494.68    348.48 o 
  -8  10  12        6.54     -108.47    245.41 o 
  -7  10  12      649.06      175.49    227.69 o 
  -6  10  12       22.08      -90.56    226.73 o 
  -5  10  12      672.38      650.37    231.13 o 
  -4  10  12    12226.79    14716.50   1208.02 o 
  -3  10  12     9632.59    11747.86   1432.19 o 
  -2  10  12     4069.66     4715.92    481.50 o 
  -1  10  12        0.68     -108.50    185.09 o 
   0  10  12      858.20      868.51    278.34 o 
   1  10  12       91.20      315.77    196.60 o 
   2  10  12      686.88      675.76    208.30 o 
   3  10  12     3735.69     4660.13    399.16 o 
   4  10  12     5663.99     5960.09    460.40 o 
   5  10  12     1951.84     2035.86    343.87 o 
  -9  11  12     1005.32      194.16    439.44 o 
  -8  11  12       19.64       95.46    243.00 o 
  -7  11  12      233.26       33.25    245.97 o 
  -6  11  12        0.67      -38.78    185.25 o 
  -5  11  12       98.81      123.26    176.59 o 
  -4  11  12     3603.45     4199.08    783.38 o 
  -3  11  12     3998.48     4051.70    491.84 o 
  -2  11  12      496.45      666.36    291.28 o 
  -1  11  12       27.60        5.17    203.00 o 
   0  11  12      258.48      300.52    265.01 o 
   1  11  12       81.72      147.98    193.10 o 
   2  11  12      615.23      635.22    188.58 o 
   3  11  12     1777.85     1989.12    320.30 o 
   4  11  12     2221.85     3068.75    391.61 o 
   5  11  12     1625.08     1505.31    316.85 o 
  -8  12  12       36.22      619.51    319.02 o 
  -7  12  12       39.88      -41.61    240.54 o 
  -6  12  12        5.44      -15.88    196.15 o 
  -5  12  12      263.44       61.13    172.89 o 
  -4  12  12      132.38       42.62    305.06 o 
  -3  12  12       47.26      114.35    202.43 o 
  -2  12  12      115.80       89.56    193.24 o 
  -1  12  12       23.97      -19.32    297.76 o 
   0  12  12        0.04      -35.91    212.19 o 
   1  12  12      122.10      210.12    222.13 o 
   2  12  12       40.58       80.99    178.48 o 
   3  12  12      175.93       48.81    185.51 o 
   4  12  12      109.13       64.40    220.55 o 
  -7  13  12      143.88      -33.23    194.31 o 
  -6  13  12       11.49       15.92    266.01 o 
  -5  13  12      377.87     -100.23    197.88 o 
  -4  13  12      684.21      738.39    397.41 o 
  -3  13  12     1555.55     1233.73    349.37 o 
  -2  13  12      563.60      433.91    759.90 o 
  -1  13  12        1.79        0.59    205.02 o 
   0  13  12       12.78        5.36    242.51 o 
   1  13  12       25.43     -116.54    215.11 o 
   2  13  12       26.55      100.42    195.50 o 
   3  13  12     1146.95     1116.42    528.63 o 
  -6  14  12        0.76      -95.44    226.49 o 
  -5  14  12      660.55      479.57    390.23 o 
  -4  14  12     4447.33     4321.42    892.70 o 
  -3  14  12     3126.17     3281.47    582.70 o 
  -2  14  12     2165.36     2491.56    470.53 o 
  -1  14  12      139.65      145.91    261.79 o 
   0  14  12      355.18      -66.53    241.28 o 
   1  14  12      192.63      236.58    268.33 o 
   2  14  12      343.30      207.82    289.64 o 
  -4  15  12     2493.53     2536.02    720.24 o 
  -3  15  12     3923.99     5089.35    622.80 o 
  -2  15  12     1264.05     1621.48    501.60 o 
  -1  15  12      117.93     -266.49    266.49 o 
   0  15  12      253.16      270.98    285.73 o 
 -11   1  13      639.08      326.76    276.50 o 
 -10   1  13     1969.79     1809.10    633.61 o 
  -9   1  13     4108.96     4630.53    570.13 o 
  -8   1  13     1745.60     1574.14    281.69 o 
  -7   1  13      168.77      -56.76    142.11 o 
  -6   1  13      910.73     1056.56    211.98 o 
  -5   1  13      347.91      427.15    139.26 o 
  -4   1  13      172.91      179.43    113.79 o 
  -3   1  13     9374.64     9423.69    378.76 o 
  -2   1  13     7577.75     8008.54    334.03 o 
  -1   1  13     3398.06     3269.21    249.00 o 
   0   1  13       63.63       70.91     88.86 o 
   1   1  13      145.12      139.22     81.53 o 
   2   1  13      311.66      256.51    243.50 o 
   3   1  13       77.93        1.01    165.58 o 
   4   1  13     2744.55     2952.44    758.71 o 
   5   1  13     4160.02     4678.97    738.00 o 
   6   1  13      774.79      -76.31    161.77 o 
   7   1  13       60.86     -169.96    231.93 o 
 -11   2  13     1932.98     2050.40    384.04 o 
 -10   2  13     7443.19     7134.03    550.19 o 
  -9   2  13     8563.57     8308.22    858.21 o 
  -8   2  13     3327.35     2950.66    369.64 o 
  -7   2  13      337.12      555.67    230.97 o 
  -6   2  13     2898.34     3001.96    494.74 o 
  -5   2  13        8.13      129.71    124.84 o 
  -4   2  13     2069.40     2503.06    491.34 o 
  -3   2  13    13646.09    15868.70    720.43 o 
  -2   2  13    22345.07    23851.66    755.46 o 
  -1   2  13     6484.07     7087.35    365.68 o 
   0   2  13      390.32      175.24    149.58 o 
   1   2  13     1073.43     1233.41    188.11 o 
   2   2  13      399.39      590.79    164.20 o 
   3   2  13      575.63      531.86    221.56 o 
   4   2  13     8385.73     7994.78    613.67 o 
   5   2  13     7534.90     9033.02    673.68 o 
   6   2  13     4287.88     4104.36    785.35 o 
   7   2  13      207.69      118.13    242.10 o 
 -11   3  13     1077.94      316.91    462.96 o 
 -10   3  13     7192.32     8360.28    721.47 o 
  -9   3  13     6439.02     5581.86    476.68 o 
  -8   3  13     2059.03     2103.35    306.95 o 
  -7   3  13      823.15      879.78    216.92 o 
  -6   3  13     2813.48     3041.47    380.78 o 
  -5   3  13       16.19      216.27    167.71 o 
  -4   3  13     2148.41     2338.10    275.05 o 
  -3   3  13    14622.03    14457.89    581.72 o 
  -2   3  13    22070.06    23371.10    928.85 o 
  -1   3  13     7035.35     7350.48    375.07 o 
   0   3  13      140.15       78.98     76.02 o 
   1   3  13     1686.85     1549.20    207.10 o 
   2   3  13      367.80      371.02    116.22 o 
   3   3  13      149.64       17.48    145.14 o 
   4   3  13     7207.21     7314.90    582.85 o 
   5   3  13     6585.96     8300.65   1435.74 o 
   6   3  13     2142.24     1577.54   1526.70 o 
   7   3  13      371.19      481.56    421.88 o 
 -11   4  13      967.10     1111.14    496.31 o 
 -10   4  13     2508.17     1082.98    916.14 o 
  -9   4  13     2451.41     2793.99    733.80 o 
  -8   4  13     1019.56      901.98    305.92 o 
  -7   4  13       22.64     -145.82    267.77 o 
  -6   4  13      579.52      396.35    260.67 o 
  -5   4  13       36.55        2.14    161.67 o 
  -4   4  13      908.24      874.56    193.28 o 
  -3   4  13     5507.65     6218.51    384.96 o 
  -2   4  13     7472.82     7537.56    914.60 o 
  -1   4  13      637.01      534.86    195.60 o 
   0   4  13        9.67      102.12     87.42 o 
   1   4  13      927.92     1004.37    191.29 o 
   2   4  13      439.23      505.21    155.11 o 
   3   4  13      171.55      205.12    148.21 o 
   4   4  13     3009.68     3506.90    730.03 o 
   5   4  13     3402.79     3125.71    474.72 o 
   6   4  13      817.46      202.91    294.01 o 
   7   4  13       29.30     -142.28    335.06 o 
 -11   5  13       54.46       40.47    237.00 o 
 -10   5  13       10.48     -126.34    244.22 o 
  -9   5  13        7.91     -155.79    205.37 o 
  -8   5  13       74.49      -40.47    308.42 o 
  -7   5  13       28.70      109.47    194.78 o 
  -6   5  13      249.66      157.41    192.31 o 
  -5   5  13        1.86      201.17    147.29 o 
  -4   5  13       49.17      -36.93    126.12 o 
  -3   5  13      126.55      497.65    292.83 o 
  -2   5  13      237.23      203.74    147.92 o 
  -1   5  13        9.51      -58.23    103.49 o 
   0   5  13       41.60       77.20    104.75 o 
   1   5  13       16.30        5.12    119.23 o 
   2   5  13      145.87      213.92    130.34 o 
   3   5  13       91.03      114.41    139.73 o 
   4   5  13        0.23       84.66    153.42 o 
   5   5  13      143.02      276.70    187.51 o 
   6   5  13       10.97     -201.78    201.78 o 
   7   5  13       30.57     -117.40    266.19 o 
 -10   6  13     2988.83     1301.66   1674.90 o 
  -9   6  13     3885.34     4275.64    859.55 o 
  -8   6  13      534.86      328.15    262.96 o 
  -7   6  13      120.25      215.32    223.21 o 
  -6   6  13     1253.49     1171.36    308.36 o 
  -5   6  13      525.99      497.97    203.93 o 
  -4   6  13     1965.51     1497.23    258.58 o 
  -3   6  13     4841.04     4103.68    585.66 o 
  -2   6  13     6230.19     6147.38    482.90 o 
  -1   6  13     2303.39     2312.65    276.94 o 
   0   6  13        0.97      146.66    120.64 o 
   1   6  13      572.03      725.90    179.34 o 
   2   6  13      131.98       12.56    117.05 o 
   3   6  13      376.53      530.69    160.80 o 
   4   6  13     3073.13     3416.21    459.77 o 
   5   6  13     2420.60     3158.32    384.05 o 
   6   6  13      876.12      869.08    250.70 o 
 -10   7  13     6103.95     4166.32    872.97 o 
  -9   7  13     5897.33     4070.03    825.21 o 
  -8   7  13     2582.55     2743.64    505.55 o 
  -7   7  13      342.91      543.44    265.03 o 
  -6   7  13     2141.98     1911.24    508.11 o 
  -5   7  13       51.85      -76.42    142.20 o 
  -4   7  13     2069.79     2484.07    334.67 o 
  -3   7  13    14926.72    15380.15   1097.32 o 
  -2   7  13    12970.07    15009.64    793.71 o 
  -1   7  13     5428.99     5142.50    353.17 o 
   0   7  13        4.32      189.00    138.32 o 
   1   7  13     1753.56     1644.95    250.47 o 
   2   7  13      351.39      376.64    142.06 o 
   3   7  13     1153.28      878.65    189.27 o 
   4   7  13     4686.65     4795.86    402.31 o 
   5   7  13     7331.54     9079.12    933.97 o 
   6   7  13     1934.60     2319.28    380.53 o 
 -10   8  13     2898.70     1063.58   1614.91 o 
  -9   8  13     4506.09     5182.94    797.19 o 
  -8   8  13     2129.74      697.96   1183.75 o 
  -7   8  13      212.61       54.44    220.22 o 
  -6   8  13     1148.22     1267.59    274.63 o 
  -5   8  13       10.34        9.33    161.66 o 
  -4   8  13     1277.40     1466.96    275.89 o 
  -3   8  13     8613.67     9552.27   1595.57 o 
  -2   8  13    10958.98    11764.17    708.54 o 
  -1   8  13     3131.89     3529.18    423.05 o 
   0   8  13        5.29     -145.27    145.27 o 
   1   8  13     1256.75     1179.34    316.11 o 
   2   8  13     1056.94      697.18    221.40 o 
   3   8  13      546.07      758.51    187.69 o 
   4   8  13     4267.16     4507.14    360.48 o 
   5   8  13     3907.65     4210.48    470.40 o 
   6   8  13     1982.21     1894.85    355.09 o 
  -9   9  13     1601.32      212.33   1144.49 o 
  -8   9  13      169.32       -1.30    238.07 o 
  -7   9  13        0.29       82.97    236.65 o 
  -6   9  13      741.00      593.16    251.90 o 
  -5   9  13      309.15      448.90    226.85 o 
  -4   9  13     2435.41     3017.82    443.30 o 
  -3   9  13     2584.77     3115.44    448.58 o 
  -2   9  13     1126.75     1283.19    322.23 o 
  -1   9  13      719.71      784.11    288.49 o 
   0   9  13       82.94     -170.40    170.40 o 
   1   9  13        3.15     -177.32    177.32 o 
   2   9  13      578.32      133.02    245.85 o 
   3   9  13        4.74      -66.58    176.30 o 
   4   9  13     1000.54     1560.61    297.47 o 
   5   9  13     1095.39     1481.50    414.58 o 
  -9  10  13      294.59      -57.94    425.04 o 
  -8  10  13        0.11     -131.06    249.06 o 
  -7  10  13        8.66       46.11    217.99 o 
  -6  10  13       32.11       58.28    187.75 o 
  -5  10  13      299.19      400.16    201.48 o 
  -4  10  13      626.24     1026.09    419.51 o 
  -3  10  13      490.63      412.46    254.91 o 
  -2  10  13       22.48      371.96    242.91 o 
  -1  10  13        5.79       -4.97    214.59 o 
   0  10  13       45.80      -83.74    210.16 o 
   1  10  13      276.13      248.56    250.41 o 
   2  10  13       99.28      168.61    163.02 o 
   3  10  13      112.67      -36.68    164.34 o 
   4  10  13      119.92      345.08    209.22 o 
   5  10  13        0.18       31.91    314.14 o 
  -8  11  13      854.88      532.32    464.90 o 
  -7  11  13       11.62     -124.19    256.24 o 
  -6  11  13      286.59       23.30    255.62 o 
  -5  11  13       80.39       -8.51    194.79 o 
  -4  11  13      372.67      752.60    413.59 o 
  -3  11  13     1818.96      705.45    760.49 o 
  -2  11  13     2662.64     2468.54    614.47 o 
  -1  11  13     1300.10     1343.75    713.92 o 
   0  11  13      445.53      430.34    234.69 o 
   1  11  13      144.69       85.16    230.16 o 
   2  11  13      139.54      287.00    184.99 o 
   3  11  13      292.49      276.32    206.49 o 
   4  11  13      919.81     1173.15    288.81 o 
  -7  12  13        0.74     -198.55    241.28 o 
  -6  12  13      310.01       84.86    214.61 o 
  -5  12  13      181.47      181.82    201.29 o 
  -4  12  13     1054.38     1179.21    460.56 o 
  -3  12  13     4383.97     4978.54    607.88 o 
  -2  12  13     7192.93     6834.16    903.35 o 
  -1  12  13     2364.75      725.13    901.38 o 
   0  12  13       95.50     -126.96    202.24 o 
   1  12  13      213.57       68.05    182.60 o 
   2  12  13       11.94      278.08    211.72 o 
   3  12  13      386.43      628.19    253.55 o 
  -6  13  13      570.14      411.73    235.24 o 
  -5  13  13       26.52     -165.18    171.43 o 
  -4  13  13      797.12      867.44    433.33 o 
  -3  13  13     3320.33     3378.78    901.58 o 
  -2  13  13     4438.22     5023.90    832.71 o 
  -1  13  13     1163.00      558.71   1161.06 o 
   0  13  13        0.28     -181.26    234.97 o 
   1  13  13      281.75       62.24    278.08 o 
   2  13  13       16.94      170.71    216.82 o 
  -4  14  13       24.44      138.92    440.03 o 
  -3  14  13      838.48     1185.32    376.67 o 
  -2  14  13      796.06      318.15    496.67 o 
  -1  14  13      341.85       -1.40    273.67 o 
   0  14  13       40.13       43.53    404.12 o 
 -11   0  14        6.62     -470.42    470.42 o 
 -10   0  14     2560.75     3054.59    794.43 o 
  -9   0  14    12467.49    13575.96   1249.46 o 
  -8   0  14     8610.52     9407.67    974.79 o 
  -7   0  14     3029.99     3829.29    595.53 o 
  -6   0  14      673.24      783.13    252.97 o 
  -5   0  14     3563.47     3638.54    408.21 o 
  -4   0  14     1238.98     1499.13    283.03 o 
  -3   0  14     3234.10     2753.08    551.33 o 
  -2   0  14    12664.59    12621.70    955.45 o 
  -1   0  14    19323.85    20915.27   1234.86 o 
   0   0  14     4936.07     4637.93    554.88 o 
   1   0  14        0.91       65.96    126.52 o 
   2   0  14     1388.20     1187.50    401.75 o 
   3   0  14      350.02      470.82    335.06 o 
   4   0  14      174.93      -63.54    291.65 o 
 -11   1  14       29.43       65.91    262.56 o 
 -10   1  14     2015.10     1967.67    355.49 o 
  -9   1  14     6037.72     6362.48    520.38 o 
  -8   1  14     6823.13     7300.25    522.37 o 
  -7   1  14     1261.47     1120.38    264.26 o 
  -6   1  14      900.85     1286.56    228.25 o 
  -5   1  14     1018.59      957.88    255.78 o 
  -4   1  14      105.31       69.45    121.92 o 
  -3   1  14     1940.41     1771.12    239.86 o 
  -2   1  14    11024.86    12117.42   1083.71 o 
  -1   1  14    12218.59    13343.46   1084.10 o 
   0   1  14     3587.53     3638.74    336.48 o 
   1   1  14      130.17       -6.06    109.37 o 
   2   1  14     1304.53     1658.14    327.45 o 
   3   1  14      258.34      210.61    195.71 o 
   4   1  14      718.12      537.74    244.81 o 
 -11   2  14       19.45      105.03    243.33 o 
 -10   2  14       99.11      184.97    229.98 o 
  -9   2  14      722.71      964.81    361.22 o 
  -8   2  14      920.86      875.81    247.69 o 
  -7   2  14      473.98      439.45    207.96 o 
  -6   2  14       72.62       10.74    163.27 o 
  -5   2  14      658.77      882.02    237.96 o 
  -4   2  14      364.45      397.40    209.52 o 
  -3   2  14      916.53      887.68    160.06 o 
  -2   2  14      904.53     1087.26    159.29 o 
  -1   2  14     2171.75     2526.70    258.17 o 
   0   2  14      115.05      -22.00    105.59 o 
   1   2  14        2.69       56.99    114.52 o 
   2   2  14        0.84       74.51    164.51 o 
   3   2  14      403.65      539.40    254.55 o 
   4   2  14        3.90       97.52    201.66 o 
   5   2  14      748.87       -7.18    188.74 o 
   6   2  14      532.83      227.32    266.69 o 
 -11   3  14       17.00      275.04    265.69 o 
 -10   3  14      268.53      596.35    252.33 o 
  -9   3  14      632.92      501.37    279.13 o 
  -8   3  14     1288.55      990.30    304.27 o 
  -7   3  14      279.57      303.35    209.43 o 
  -6   3  14      121.60      210.52    192.56 o 
  -5   3  14      410.46      312.64    197.71 o 
  -4   3  14        7.36      -40.20    126.77 o 
  -3   3  14     1014.60     1318.75    225.31 o 
  -2   3  14     1913.83     1444.72    277.92 o 
  -1   3  14     1133.70      988.98    189.98 o 
   0   3  14      274.94      352.49    115.88 o 
   1   3  14       13.40      -55.70    110.42 o 
   2   3  14        2.85     -116.78    116.78 o 
   3   3  14      355.17      238.09    204.45 o 
   4   3  14      131.95      -25.62    157.86 o 
   5   3  14     1201.31      198.62    613.48 o 
   6   3  14      725.12      554.15    352.82 o 
 -10   4  14     1902.77     1560.65    423.86 o 
  -9   4  14     6132.69     5998.29    906.91 o 
  -8   4  14     6511.67     6070.21    581.65 o 
  -7   4  14     1219.59     1346.41    320.80 o 
  -6   4  14      645.92      595.03    265.84 o 
  -5   4  14     1815.82     2096.45    350.11 o 
  -4   4  14        9.38      -94.88    115.73 o 
  -3   4  14     1984.04     1702.55    255.31 o 
  -2   4  14    11550.66    11917.38    660.03 o 
  -1   4  14     9614.74    10686.84    430.98 o 
   0   4  14     2314.43     2106.04    259.38 o 
   1   4  14       35.98       72.80    114.35 o 
   2   4  14      908.61      730.41    157.38 o 
   3   4  14       33.95      148.03    191.41 o 
   4   4  14     1477.90     1126.94    323.06 o 
   5   4  14     2813.38     2694.67    444.68 o 
   6   4  14     3800.40     2025.78   1995.15 o 
 -10   5  14     3033.77     1063.53   1315.37 o 
  -9   5  14     5867.77     5931.20    895.46 o 
  -8   5  14     8382.87     8089.04    667.09 o 
  -7   5  14     1396.64     1307.71    330.49 o 
  -6   5  14      560.81      453.99    234.70 o 
  -5   5  14     1997.67     1887.32    334.29 o 
  -4   5  14      185.60      184.90    153.95 o 
  -3   5  14     2347.47     2755.82    320.73 o 
  -2   5  14    13978.29    13579.26   1235.45 o 
  -1   5  14    10847.31    11460.23    526.07 o 
   0   5  14     3796.89     3827.84    319.97 o 
   1   5  14       42.04       28.63    127.14 o 
   2   5  14      666.14      597.30    160.46 o 
   3   5  14       43.32      -26.50    153.25 o 
   4   5  14      949.58      633.19    333.48 o 
   5   5  14     3282.26     3806.39    533.54 o 
   6   5  14     4300.22     4909.52    598.38 o 
 -10   6  14      780.85      186.93    453.45 o 
  -9   6  14     4019.50     4163.56    805.09 o 
  -8   6  14     4129.14     4325.07    583.09 o 
  -7   6  14      847.77      791.61    306.13 o 
  -6   6  14      179.23      273.93    221.61 o 
  -5   6  14     1070.51     1000.22    291.86 o 
  -4   6  14      120.87      -22.45    161.70 o 
  -3   6  14     2191.39     2508.40    545.01 o 
  -2   6  14     5063.53     4564.73    342.13 o 
  -1   6  14     7273.56     7945.68    444.03 o 
   0   6  14     2166.08     2032.99    266.55 o 
   1   6  14       27.41     -133.07    133.07 o 
   2   6  14      343.36      499.76    161.96 o 
   3   6  14       61.98       64.86    150.53 o 
   4   6  14      371.16      443.72    204.88 o 
   5   6  14     2558.39     2862.38    485.24 o 
   6   6  14     1865.39     2395.44    882.44 o 
 -10   7  14      134.64     -238.24    238.24 o 
  -9   7  14      336.91       67.54    355.78 o 
  -8   7  14       18.90      101.99    264.61 o 
  -7   7  14      164.55      189.84    568.30 o 
  -6   7  14       58.74     -154.78    228.25 o 
  -5   7  14      116.39      412.24    196.66 o 
  -4   7  14       25.06      -43.35    146.59 o 
  -3   7  14       61.01      165.89    181.04 o 
  -2   7  14     1141.68     1264.54    311.58 o 
  -1   7  14      395.88      347.72    225.91 o 
   0   7  14       88.62       -5.88    148.43 o 
   1   7  14       21.14       -3.33    132.77 o 
   2   7  14       80.59      131.40    137.21 o 
   3   7  14       44.21       85.81    143.93 o 
   4   7  14      281.32      446.34    218.91 o 
   5   7  14      175.79      119.78    213.04 o 
  -9   8  14     1219.38      304.25    277.27 o 
  -8   8  14      394.28     -123.33    310.98 o 
  -7   8  14      283.20      480.66    268.82 o 
  -6   8  14      102.72      147.68    169.14 o 
  -5   8  14      725.13      479.75    224.60 o 
  -4   8  14       43.54       64.07    164.64 o 
  -3   8  14      254.70      410.06    249.72 o 
  -2   8  14     1561.74     1873.71    364.06 o 
  -1   8  14     1411.96     1164.49    295.89 o 
   0   8  14       79.74       32.20    185.83 o 
   1   8  14        7.26      -16.12    186.79 o 
   2   8  14        2.91      -46.91    144.48 o 
   3   8  14        7.37      -87.20    151.09 o 
   4   8  14      207.04      190.44    197.65 o 
   5   8  14      598.18      621.03    256.99 o 
  -9   9  14     3524.27     4798.95    897.43 o 
  -8   9  14     5240.71     6005.39    912.04 o 
  -7   9  14     1042.55      401.80    396.43 o 
  -6   9  14       18.88       92.58    203.92 o 
  -5   9  14      350.22      304.96    205.11 o 
  -4   9  14       47.22      -36.68    155.18 o 
  -3   9  14     1038.11     1213.69    351.24 o 
  -2   9  14     5917.89     6735.74    569.81 o 
  -1   9  14     5497.88     6101.50    538.56 o 
   0   9  14     3541.94     3466.82    469.52 o 
   1   9  14      150.10      302.84    228.55 o 
   2   9  14     1323.78     1524.66    292.06 o 
   3   9  14        1.57       70.62    188.95 o 
   4   9  14      535.85      819.82    314.96 o 
  -8  10  14     3831.29     3731.81    816.93 o 
  -7  10  14     1364.20      458.75    370.97 o 
  -6  10  14      139.09        3.55    233.76 o 
  -5  10  14      896.91      443.19    214.10 o 
  -4  10  14       66.26     -126.26    191.68 o 
  -3  10  14      661.60       15.27    241.24 o 
  -2  10  14     7218.56     6611.18    844.95 o 
  -1  10  14     8226.91    10635.03   1042.67 o 
   0  10  14     4182.65     5007.85    601.05 o 
   1  10  14       13.66      -51.66    208.88 o 
   2  10  14      564.10      492.12    220.67 o 
   3  10  14       40.78      332.94    202.76 o 
   4  10  14      387.41      205.43    627.89 o 
  -7  11  14      723.22      390.46    272.24 o 
  -6  11  14       94.73      -71.24    199.01 o 
  -5  11  14      437.37      203.20    199.45 o 
  -4  11  14       14.65      221.26    221.45 o 
  -3  11  14      147.01     -196.85    196.85 o 
  -2  11  14     3917.20     4165.14    775.88 o 
  -1  11  14     2382.89     4079.10    772.33 o 
   0  11  14      832.38      173.36    200.75 o 
   1  11  14       32.57      -59.97    213.53 o 
   2  11  14      236.07      375.73    208.82 o 
   3  11  14      175.76       66.01    222.06 o 
  -6  12  14       71.80       78.45    227.87 o 
  -5  12  14       42.41       26.97    192.43 o 
  -4  12  14       49.14      187.46    371.37 o 
  -3  12  14      440.15      178.77    296.78 o 
  -2  12  14        0.07      -16.40    231.00 o 
  -1  12  14      124.69       97.91    243.38 o 
   0  12  14      109.74     -169.22    231.11 o 
   1  12  14       71.27       14.24    251.05 o 
   2  12  14       21.21     -116.09    194.61 o 
  -5  13  14      144.86       85.05    233.03 o 
  -4  13  14      168.26       26.05    450.69 o 
  -3  13  14      719.47      351.46    365.45 o 
  -2  13  14      487.02       87.24    272.51 o 
  -1  13  14      937.04      272.88    271.43 o 
   0  13  14      336.35      -41.92    273.51 o 
 -10   1  15        3.59       -4.75    250.93 o 
  -9   1  15      953.54      815.16    263.79 o 
  -8   1  15     4891.96     5539.28    837.45 o 
  -7   1  15     2446.39     2733.58    427.52 o 
  -6   1  15     2032.29     1636.33    326.45 o 
  -5   1  15      557.30      497.81    187.11 o 
  -4   1  15     2444.92     2515.95    389.78 o 
  -3   1  15        5.46     -127.61    138.71 o 
  -2   1  15     1104.74      750.49    227.59 o 
  -1   1  15     4628.20     4565.90    446.15 o 
   0   1  15     6026.32     6280.03    439.60 o 
   1   1  15     1172.37     1098.95    280.51 o 
   2   1  15       37.90       17.16    166.52 o 
   3   1  15      436.75      373.35    227.05 o 
   4   1  15       31.10     -104.12    199.10 o 
   5   1  15      333.73      -23.88    219.29 o 
   6   1  15     1318.90      -76.41    348.48 o 
 -10   2  15       10.77      -52.76    267.40 o 
  -9   2  15     3550.78     4412.63    585.68 o 
  -8   2  15     6812.46     6922.06    629.87 o 
  -7   2  15     8954.60    10794.10    729.06 o 
  -6   2  15     3099.48     3153.95    447.30 o 
  -5   2  15      548.41      676.81    308.81 o 
  -4   2  15     2463.42     2827.21    325.85 o 
  -3   2  15       85.60      159.01    158.42 o 
  -2   2  15     2737.58     3029.14    376.11 o 
  -1   2  15    10770.18     9347.38    576.95 o 
   0   2  15     9190.45     8443.69    553.26 o 
   1   2  15     4115.24     4060.02    344.04 o 
   2   2  15     1136.72     1118.81    306.57 o 
   3   2  15      853.20      834.97    335.26 o 
   4   2  15        9.79       -8.68    196.58 o 
   5   2  15      823.41       16.20    217.93 o 
   6   2  15     2788.86     1325.26   1077.20 o 
 -10   3  15       17.39      -34.80    399.98 o 
  -9   3  15     1575.33      916.85    356.56 o 
  -8   3  15    10238.52    11236.87   1180.00 o 
  -7   3  15     4183.65     3266.61    660.05 o 
  -6   3  15     2015.77     2146.98    542.05 o 
  -5   3  15      287.81      289.97    236.99 o 
  -4   3  15     2728.93     3062.23    411.67 o 
  -3   3  15        1.99      -47.94    110.41 o 
  -2   3  15     3103.22     3537.61    545.28 o 
  -1   3  15     5114.43     5092.84    355.58 o 
   0   3  15    10361.11    11317.58   1302.35 o 
   1   3  15     3089.29     2588.72    309.94 o 
   2   3  15      300.61      596.89    243.57 o 
   3   3  15      110.92      -34.90    196.33 o 
   4   3  15       68.86        8.43    376.10 o 
   5   3  15      280.36      -32.58    198.16 o 
 -10   4  15       22.83      552.14    296.97 o 
  -9   4  15     1172.58      621.31    304.15 o 
  -8   4  15     1420.15     1346.19    356.59 o 
  -7   4  15     2411.83     2535.88    417.86 o 
  -6   4  15      973.51      764.46    294.55 o 
  -5   4  15      184.31      188.72    200.84 o 
  -4   4  15      230.39      120.75    152.31 o 
  -3   4  15       91.25      212.76    160.76 o 
  -2   4  15      624.31      787.62    232.44 o 
  -1   4  15     3566.86     3905.68    280.39 o 
   0   4  15     2294.46     2828.48    301.21 o 
   1   4  15      745.86      909.06    207.02 o 
   2   4  15       33.70       -1.85    185.99 o 
   3   4  15      164.18      167.40    201.05 o 
   4   4  15      339.73      455.23    250.77 o 
   5   4  15      196.55      239.03    266.39 o 
 -10   5  15       11.68       60.15    280.37 o 
  -9   5  15       44.26       16.47    226.44 o 
  -8   5  15        8.41     -163.62    227.34 o 
  -7   5  15        6.74      -36.54    227.98 o 
  -6   5  15      102.68      -81.65    279.61 o 
  -5   5  15        1.08     -143.82    143.82 o 
  -4   5  15        0.27      -90.91    124.92 o 
  -3   5  15        3.25       12.91    155.29 o 
  -2   5  15       50.76     -147.29    147.29 o 
  -1   5  15       70.18     -117.41    128.46 o 
   0   5  15       12.27       66.13    130.65 o 
   1   5  15        4.63       22.55    155.13 o 
   2   5  15       12.78     -125.31    126.45 o 
   3   5  15        9.54      -85.20    196.92 o 
   4   5  15       78.06      162.33    242.75 o 
   5   5  15      100.88      104.98    276.47 o 
  -9   6  15     1280.61     1022.08    394.06 o 
  -8   6  15     1844.22     1689.42    633.22 o 
  -7   6  15     3556.66     2948.34   1127.91 o 
  -6   6  15      233.58       96.91    221.93 o 
  -5   6  15       89.73       96.45    175.72 o 
  -4   6  15      473.78      457.23    197.32 o 
  -3   6  15       89.15      109.84    166.29 o 
  -2   6  15     1373.17     1029.36    265.92 o 
  -1   6  15     3861.57     4071.40    353.60 o 
   0   6  15     3128.89     3064.17    338.44 o 
   1   6  15     1522.63     1772.20    278.24 o 
   2   6  15       11.61     -122.07    129.89 o 
   3   6  15       72.97      119.89    212.44 o 
   4   6  15        6.48       13.61    218.57 o 
   5   6  15      216.07      161.86    272.14 o 
  -9   7  15     2299.68     1137.77   1662.07 o 
  -8   7  15     7245.94     6784.73    782.39 o 
  -7   7  15     3752.76     2885.20   1217.50 o 
  -6   7  15     1666.89     1559.24    383.21 o 
  -5   7  15      141.38      137.04    223.74 o 
  -4   7  15     1106.54      929.57    248.97 o 
  -3   7  15       15.99     -110.11    221.00 o 
  -2   7  15     2099.77     2208.13    398.59 o 
  -1   7  15     6999.84     7274.14    581.68 o 
   0   7  15     7838.90     9399.52    653.57 o 
   1   7  15     1775.74     1699.45    286.41 o 
   2   7  15        0.72      201.33    137.63 o 
   3   7  15      205.75      -18.28    177.16 o 
   4   7  15        3.72      -52.17    229.01 o 
  -8   8  15     3414.84     1530.82   1465.93 o 
  -7   8  15     4926.43     4782.75    675.05 o 
  -6   8  15      616.29      381.08    234.36 o 
  -5   8  15       85.22     -129.54    181.98 o 
  -4   8  15      165.13      195.99    203.94 o 
  -3   8  15        6.00       16.72    230.67 o 
  -2   8  15      619.72      695.64    268.76 o 
  -1   8  15     6935.63     8172.96    617.90 o 
   0   8  15     3996.82     4331.74    469.57 o 
   1   8  15     1687.71     1673.75    381.72 o 
   2   8  15        4.43     -142.58    176.85 o 
   3   8  15      226.42       72.61    216.98 o 
   4   8  15       33.42     -219.74    219.74 o 
  -8   9  15     1590.53      910.34    942.62 o 
  -7   9  15     1222.55      355.21    666.76 o 
  -6   9  15      141.05     -114.76    167.09 o 
  -5   9  15      107.93     -157.21    178.32 o 
  -4   9  15      952.73      891.49    396.64 o 
  -3   9  15        2.70      169.34    232.52 o 
  -2   9  15      824.64      983.19    316.41 o 
  -1   9  15     1015.89      937.47    320.53 o 
   0   9  15      818.53      582.30    286.45 o 
   1   9  15       31.07      -92.41    336.44 o 
   2   9  15        6.96       -8.19    165.89 o 
   3   9  15        0.64       91.70    196.52 o 
  -7  10  15      173.29      213.23    273.13 o 
  -6  10  15        0.79      -40.07    207.20 o 
  -5  10  15       44.89       47.05    270.39 o 
  -4  10  15      137.40       92.18    199.46 o 
  -3  10  15        4.09     -181.16    181.16 o 
  -2  10  15      353.73      100.03    446.74 o 
  -1  10  15       55.61      213.46    222.09 o 
   0  10  15       28.54      152.26    268.16 o 
   1  10  15      115.62      292.72    225.00 o 
   2  10  15       26.62     -102.54    189.43 o 
  -6  11  15      450.68      218.67    417.39 o 
  -5  11  15      123.13       94.51    197.43 o 
  -4  11  15      214.99      123.55    213.93 o 
  -3  11  15        0.52     -228.03    228.03 o 
  -2  11  15      358.81       -9.54    222.32 o 
  -1  11  15     2088.89      947.61    770.16 o 
   0  11  15     3180.15     1661.65   1728.17 o 
   1  11  15      349.88      454.08    247.47 o 
  -5  12  15      157.04       24.96    211.43 o 
  -4  12  15      259.21      -11.91    241.40 o 
  -3  12  15       32.77      259.36    294.33 o 
  -2  12  15     1427.24      636.88    993.14 o 
  -1  12  15     4653.72     6474.24    916.77 o 
   0  12  15     3163.46     1925.56   2187.35 o 
 -10   0  16       64.19     -277.83    376.50 o 
  -9   0  16      108.02      341.77    449.90 o 
  -6   0  16     3760.15     4757.51    728.52 o 
  -5   0  16     1126.65     1746.33    535.15 o 
  -4   0  16      252.57      709.19    349.27 o 
  -3   0  16     1703.19     1460.99    448.32 o 
  -2   0  16       25.20        5.92    235.21 o 
  -1   0  16     5069.19     5866.08    671.69 o 
   0   0  16     6423.96     6553.17    763.65 o 
   1   0  16     9772.69     9909.27    982.68 o 
   2   0  16      860.10      787.33    385.97 o 
   3   0  16      115.76      -50.12    257.31 o 
   4   0  16      297.33      -91.95    286.91 o 
   5   0  16       24.76      384.78    386.36 o 
 -10   1  16      587.09      575.42    419.91 o 
  -9   1  16       17.90       45.22    300.51 o 
  -8   1  16     2731.30     2824.51    673.27 o 
  -7   1  16     3928.75      621.98    553.89 o 
  -6   1  16     5908.17     5781.45    590.98 o 
  -5   1  16       19.97     -102.02    211.34 o 
  -4   1  16      823.59      668.66    261.28 o 
  -3   1  16      486.97      521.22    233.48 o 
  -2   1  16        7.79      219.32    160.29 o 
  -1   1  16     1372.27     1229.47    281.61 o 
   0   1  16     7708.34     8527.39    588.48 o 
   1   1  16     4972.26     5679.00    529.23 o 
   2   1  16      599.92      286.70    442.01 o 
   3   1  16       23.41     -144.46    253.96 o 
   4   1  16      277.94       66.07    214.30 o 
   5   1  16       14.90      292.67    266.92 o 
 -10   2  16       14.54        3.17    317.53 o 
  -9   2  16        1.33     -165.45    272.82 o 
  -8   2  16      113.44      236.15    255.73 o 
  -7   2  16      716.21      350.50    373.14 o 
  -6   2  16     1666.26     1528.62    365.83 o 
  -5   2  16      677.39      528.39    254.67 o 
  -4   2  16      246.63       72.92    182.27 o 
  -3   2  16       11.59      -46.78    253.96 o 
  -2   2  16       19.43     -161.71    164.97 o 
  -1   2  16      420.91      696.31    222.40 o 
   0   2  16      534.56      380.90    262.05 o 
   1   2  16      551.11      493.70    224.25 o 
   2   2  16      222.57      243.84    273.49 o 
   3   2  16      134.15     -141.66    172.40 o 
   4   2  16      175.04      208.95    235.61 o 
   5   2  16        4.35       67.52    248.26 o 
  -9   3  16      107.93      -73.81    276.55 o 
  -8   3  16      180.08       25.03    256.50 o 
  -7   3  16      389.74      354.29    219.49 o 
  -6   3  16     2824.45     3215.18    530.02 o 
  -5   3  16       63.31       89.75    205.14 o 
  -4   3  16       67.27      221.64    173.53 o 
  -3   3  16       23.39      -16.30    181.41 o 
  -2   3  16        0.32      170.04    180.53 o 
  -1   3  16      372.65      229.33    234.62 o 
   0   3  16     2177.88     2345.49    371.76 o 
   1   3  16      231.50      230.28    207.02 o 
   2   3  16      456.79      225.89    213.51 o 
   3   3  16      179.54       49.22    225.72 o 
   4   3  16       90.58      -36.45    241.80 o 
  -9   4  16        0.15        0.92    256.38 o 
  -8   4  16     2018.93     2094.20    701.89 o 
  -7   4  16     7931.45     8493.27    969.66 o 
  -6   4  16     2893.59     2236.32   1101.27 o 
  -5   4  16     1317.47     1468.19    647.03 o 
  -4   4  16      217.19      500.96    193.55 o 
  -3   4  16      941.49      904.25    198.97 o 
  -2   4  16      113.49      199.70    191.52 o 
  -1   4  16     1050.85     1107.83    287.46 o 
   0   4  16     4459.50     4489.23    452.91 o 
   1   4  16     5908.70     6571.30   1010.11 o 
   2   4  16      979.04      919.90    299.53 o 
   3   4  16        0.54     -130.31    259.29 o 
   4   4  16      240.51      419.47    266.99 o 
  -9   5  16       22.27     -249.31    249.31 o 
  -8   5  16     3758.90     3479.36    556.17 o 
  -7   5  16     3645.36     3775.31    540.22 o 
  -6   5  16     7563.24     7058.71    861.52 o 
  -5   5  16     1135.12      671.89    306.07 o 
  -4   5  16      374.90      394.08    193.27 o 
  -3   5  16      756.83      594.81    306.02 o 
  -2   5  16       64.86      -38.65    143.13 o 
  -1   5  16     1872.84     1948.50    293.80 o 
   0   5  16     9636.84     9977.72    664.00 o 
   1   5  16     4441.27     4300.00    381.29 o 
   2   5  16     2191.78     1666.35    372.26 o 
   3   5  16        2.43      284.08    229.19 o 
   4   5  16      252.10      431.97    301.33 o 
  -9   6  16       17.90     -250.95    250.95 o 
  -8   6  16      587.78      638.96    346.60 o 
  -7   6  16     4362.44     4927.19    633.27 o 
  -6   6  16     2697.05      929.39   1112.12 o 
  -5   6  16      791.89      590.09    228.34 o 
  -4   6  16      154.06      227.96    190.95 o 
  -3   6  16      835.49      975.28    243.75 o 
  -2   6  16        1.78       38.69    207.03 o 
  -1   6  16     1910.68     1972.30    293.44 o 
   0   6  16     2363.21     2656.00    343.12 o 
   1   6  16     4219.50     4445.30    396.33 o 
   2   6  16      626.81      341.23    244.36 o 
   3   6  16       45.73      -46.48    216.81 o 
   4   6  16       65.89      240.37    277.59 o 
  -8   7  16      467.62      798.61    373.35 o 
  -7   7  16       46.86     -145.11    208.26 o 
  -6   7  16      222.49      235.19    255.86 o 
  -5   7  16       79.72     -103.22    182.18 o 
  -4   7  16       45.23       56.60    194.71 o 
  -3   7  16       79.14       79.97    200.54 o 
  -2   7  16       11.57      120.89    212.81 o 
  -1   7  16       10.88      -18.09    219.07 o 
   0   7  16      363.72      335.17    279.02 o 
   1   7  16      123.01        2.14    157.34 o 
   2   7  16       33.80     -169.48    169.48 o 
   3   7  16       44.58       75.65    215.63 o 
  -8   8  16      343.07      547.74    342.98 o 
  -7   8  16     1036.42     1151.67    371.41 o 
  -6   8  16      443.52      836.79    412.01 o 
  -5   8  16      253.69     -119.16    181.45 o 
  -4   8  16      188.88       83.40    173.42 o 
  -3   8  16      317.02     -136.94    277.04 o 
  -2   8  16       45.14      -69.41    225.42 o 
  -1   8  16      150.10      336.54    272.25 o 
   0   8  16      604.91      772.16    303.62 o 
   1   8  16      289.70      336.76    196.52 o 
   2   8  16      228.00      259.76    210.64 o 
   3   8  16       69.65      379.65    419.51 o 
  -7   9  16     2899.21     2174.01    486.02 o 
  -6   9  16     4007.74     4871.42    580.41 o 
  -5   9  16      541.52      349.17    209.33 o 
  -4   9  16       14.42       -1.63    213.03 o 
  -3   9  16      445.95      -99.45    320.85 o 
  -2   9  16        1.31       76.20    215.54 o 
  -1   9  16     1162.46      597.54    393.07 o 
   0   9  16     4136.69     5012.04    548.37 o 
   1   9  16     2264.11     2485.87    466.30 o 
   2   9  16     1534.29     1782.31    314.36 o 
  -6  10  16     1826.46     1977.40    435.28 o 
  -5  10  16      949.93      365.24    311.10 o 
  -4  10  16      440.51       56.61    222.26 o 
  -3  10  16      848.97      367.68    486.41 o 
  -2  10  16        7.56       28.43    223.63 o 
  -1  10  16     2168.43     1081.65   1330.17 o 
   0  10  16     3439.64     3814.53    538.30 o 
   1  10  16     3904.46     4065.67    463.15 o 
  -5  11  16      221.80      410.04    500.02 o 
  -4  11  16      340.99      328.36    250.01 o 
  -3  11  16       21.89      -12.11    294.65 o 
  -2  11  16      234.61      174.68    365.05 o 
  -1  11  16      349.59     -134.47    361.70 o 
  -9   1  17      164.47       95.77    416.95 o 
  -8   1  17       61.65     -103.98    241.28 o 
  -7   1  17      522.06       25.87    181.05 o 
  -5   1  17     1353.67     1092.02    325.78 o 
  -4   1  17      729.12      595.86    269.16 o 
  -3   1  17      121.97      191.52    208.70 o 
  -2   1  17      462.39      390.02    262.64 o 
  -1   1  17        0.83       41.40    176.40 o 
   0   1  17     1234.54     1131.70    664.59 o 
   1   1  17      771.73      303.78    310.79 o 
   3   1  17      423.72      143.16    229.79 o 
   4   1  17        9.91      -82.19    230.82 o 
  -9   2  17      910.65      241.13    445.56 o 
  -8   2  17       56.18     -147.20    335.45 o 
  -5   2  17     5164.40     6039.63    594.30 o 
  -4   2  17      874.60      718.92    300.16 o 
  -3   2  17      466.58      502.53    252.01 o 
  -2   2  17      707.64     1004.04    276.57 o 
  -1   2  17        2.18      -35.51    186.99 o 
   0   2  17     1985.94     2594.88    405.67 o 
   1   2  17     6730.97     6662.88    842.97 o 
   2   2  17     2141.96      360.15    280.00 o 
   3   2  17     1582.52       69.29    232.46 o 
  -9   3  17      176.81      -25.84    340.83 o 
  -8   3  17      157.14     -141.45    246.81 o 
  -7   3  17     2753.32     1161.95   1015.04 o 
  -5   3  17     1768.44     1746.65    383.12 o 
  -4   3  17     1451.77     1666.97    395.24 o 
  -3   3  17      283.61      271.59    239.91 o 
  -2   3  17     2274.41     2489.55    465.10 o 
  -1   3  17        2.75     -157.17    157.17 o 
   0   3  17     3108.71     3214.26    451.04 o 
   1   3  17     2762.56     2724.66    625.92 o 
   2   3  17     5496.06     5891.73    811.01 o 
   3   3  17      946.84      242.05    680.57 o 
  -8   4  17        0.89      -83.31    237.68 o 
  -7   4  17      870.03      342.01    396.82 o 
  -6   4  17     1426.76      789.79    551.72 o 
  -5   4  17     1925.69       81.69    354.00 o 
  -4   4  17      247.10      139.25    237.91 o 
  -3   4  17      337.16      415.85    253.69 o 
  -2   4  17      290.66      432.93    350.84 o 
  -1   4  17      101.14      -96.82    192.77 o 
   0   4  17      269.75      373.63    254.24 o 
   1   4  17     2690.97      965.19   1067.53 o 
   2   4  17     1079.61      542.38    271.10 o 
   3   4  17      819.94      590.21    331.44 o 
  -8   5  17       12.93      -61.16    275.86 o 
  -7   5  17        1.25       29.91    238.86 o 
  -6   5  17        0.66       22.48    234.55 o 
  -5   5  17        8.97      -71.93    203.68 o 
  -4   5  17       53.69     -127.46    180.37 o 
  -3   5  17       16.75      126.71    215.11 o 
  -2   5  17        2.88       68.11    202.03 o 
  -1   5  17       46.83       31.30    202.04 o 
   0   5  17        0.00      201.74    218.58 o 
   1   5  17       72.35      -54.31    214.13 o 
   2   5  17       90.11      242.67    254.15 o 
   3   5  17        2.80      -82.28    256.60 o 
  -8   6  17       41.05       42.45    283.87 o 
  -7   6  17     1408.47      213.45    523.50 o 
  -6   6  17     1624.91      693.19   1190.66 o 
  -5   6  17     3256.37     2982.74    494.38 o 
  -4   6  17       22.70        7.21    182.78 o 
  -3   6  17      130.44       16.80    204.60 o 
  -2   6  17       92.84      107.34    310.98 o 
  -1   6  17        1.86       84.06    355.58 o 
   0   6  17      776.19      798.31    297.16 o 
   1   6  17     2468.99     2637.31    363.04 o 
   2   6  17     1005.92     1141.44    318.41 o 
  -7   7  17     1581.22     1780.05    449.96 o 
  -6   7  17     7719.97     8084.01   1002.81 o 
  -5   7  17     2514.34     1140.27    912.03 o 
  -4   7  17      969.01      370.26    257.96 o 
  -3   7  17      345.68      144.88    185.12 o 
  -2   7  17      773.72     1327.28    479.89 o 
  -1   7  17        9.61     -141.58    308.62 o 
   0   7  17     2082.29     2212.80    606.18 o 
   1   7  17     2714.29     2725.12    603.42 o 
   2   7  17     4636.80     4852.22    791.27 o 
  -6   8  17     2023.35      341.81    554.29 o 
  -5   8  17     4212.10     5346.44    799.17 o 
  -4   8  17      395.60      154.75    231.80 o 
  -3   8  17      344.76      128.42    224.05 o 
  -2   8  17      179.92      201.02    249.28 o 
  -1   8  17       10.85     -173.78    222.06 o 
   0   8  17      383.62      666.78    312.46 o 
   1   8  17     4748.46     5531.87    572.50 o 
  -5   9  17      815.52      190.78    256.75 o 
  -4   9  17       43.77      107.82    246.80 o 
  -3   9  17       32.05       24.72    227.18 o 
  -2   9  17      204.01      127.67    385.38 o 
  -1   9  17       17.27       51.38    301.91 o 
   0   9  17     1123.20     1434.80    398.05 o 
  -4  10  17      208.46     -344.13    488.97 o 
  -3  10  17       39.91      151.15    365.45 o 
  -2  10  17        0.19     -127.26    261.62 o 
  -8   0  18      140.63       93.14    372.55 o 
  -7   0  18       95.25     -302.70    302.70 o 
  -6   0  18     1654.66       74.98    322.82 o 
  -5   0  18     8570.58     7723.70    960.97 o 
  -4   0  18     3227.05     3642.62    728.92 o 
  -3   0  18     1424.26     1629.51    501.21 o 
  -2   0  18       56.99        5.53    329.93 o 
   0   0  18      238.56     -130.63    189.83 o 
   2   0  18     1231.22       -0.79    319.67 o 
  -8   1  18      550.21      147.82    270.15 o 
  -7   1  18       64.94      159.81    263.83 o 
  -5   1  18     1058.19      367.32    604.21 o 
  -4   1  18     4716.90     5627.91    565.52 o 
  -3   1  18       91.56      125.08    217.57 o 
  -2   1  18      461.75      419.69    251.27 o 
  -1   1  18      205.71      116.14    244.31 o 
   0   1  18       44.92      -86.46    175.42 o 
   1   1  18      315.00       93.55    202.02 o 
  -8   2  18        0.34      247.74    288.13 o 
  -7   2  18        5.40      111.39    265.88 o 
  -6   2  18        5.46      142.41    230.65 o 
  -5   2  18      979.27      642.43    855.80 o 
  -4   2  18      369.48      242.61    250.93 o 
  -3   2  18      166.19      227.52    245.71 o 
  -2   2  18       34.05     -124.15    262.64 o 
  -1   2  18      109.31      273.97    231.85 o 
   0   2  18      128.66      211.18    325.19 o 
   1   2  18       63.11      -57.25    217.93 o 
   2   2  18       46.23      285.29    238.33 o 
  -7   3  18        1.81      -32.82    260.22 o 
  -6   3  18      383.66       59.86    264.27 o 
  -5   3  18      541.02      157.90    566.52 o 
  -4   3  18      683.49      572.89    272.54 o 
  -3   3  18        0.45       39.81    216.68 o 
  -2   3  18      121.51      282.17    324.40 o 
  -1   3  18       10.58       48.27    209.95 o 
   0   3  18      120.45     -148.78    217.65 o 
   1   3  18       49.80      108.83    301.91 o 
   2   3  18      461.90      151.02    237.56 o 
  -7   4  18      204.21     -131.81    348.87 o 
  -6   4  18     1557.98     -320.85    320.85 o 
  -5   4  18     6921.22     8894.62   1052.93 o 
  -4   4  18     1190.98      465.56    427.60 o 
  -3   4  18      482.44      596.44    279.09 o 
  -2   4  18      323.21      343.48    345.91 o 
  -1   4  18      457.41      777.42    297.39 o 
   0   4  18        1.15     -143.90    209.00 o 
   1   4  18     1411.80      649.04    685.11 o 
   2   4  18     1838.48      599.90    852.44 o 
  -7   5  18       96.50     -220.81    220.81 o 
  -5   5  18     2485.00      -33.15    340.19 o 
  -4   5  18     5532.67     7382.72    944.79 o 
  -3   5  18      295.07      311.38    305.46 o 
  -2   5  18      520.59      485.13    468.45 o 
  -1   5  18      179.33       29.44    249.24 o 
   0   5  18       54.06      205.36    256.98 o 
   1   5  18     1170.14      783.58    371.37 o 
  -6   6  18      731.18      512.94    352.42 o 
  -5   6  18     4782.04     4266.56    846.13 o 
  -4   6  18     1005.21       32.76    344.92 o 
  -3   6  18      303.80       37.49    354.00 o 
  -2   6  18       19.73      423.85    378.86 o 
  -1   6  18      340.76      771.94    366.63 o 
   0   6  18        0.14     -135.37    292.04 o 
   1   6  18     1540.20     2421.18    640.12 o 
  -5   7  18       47.90      -18.47    206.21 o 
  -4   7  18      246.98      388.89    234.13 o 
  -3   7  18       15.33       -6.71    369.39 o 
  -2   7  18       57.80       24.86    393.47 o 
  -1   7  18       15.45      -79.72    367.42 o 
   0   7  18        0.17      105.37    426.22 o 
  -4   8  18       38.53       74.04    248.43 o 
  -3   8  18      120.20      123.24    219.00 o 
  -2   8  18      118.08     -369.79    369.79 o 
  -6   1  19       11.25     -107.30    262.64 o 
  -5   1  19      619.65      346.72    337.32 o 
  -4   1  19     3579.64     4853.01    621.38 o 
  -3   1  19      499.23      618.65    294.04 o 
  -2   1  19      342.82      676.04    416.36 o 
  -1   1  19       98.11      -18.55    291.25 o 
   0   1  19      115.76      259.11    244.59 o 
  -6   2  19        0.24      397.57    298.22 o 
  -5   2  19     4204.61     1817.92   1948.98 o 
  -4   2  19     2263.66     2739.70    488.55 o 
  -3   2  19     3836.16     4208.22    513.96 o 
  -2   2  19      137.49     -130.23    348.48 o 
  -1   2  19      141.30      290.46    339.00 o 
   0   2  19      304.95      179.48    238.32 o 
  -6   3  19      237.94      424.82    315.33 o 
  -5   3  19     1138.91      459.33    685.70 o 
  -4   3  19     7818.79    10178.33    769.96 o 
  -3   3  19      469.03      510.88    298.46 o 
  -2   3  19      347.00      216.92    207.90 o 
  -1   3  19       20.28      -19.71    237.40 o 
   0   3  19      572.01      492.87    414.19 o 
  -5   4  19     1380.35      491.18   1296.82 o 
  -4   4  19      414.77      718.46    311.89 o 
  -3   4  19      748.95     1155.54    501.99 o 
  -2   4  19       16.20      132.11    223.56 o 
  -1   4  19      131.03      300.01    254.64 o 
  -5   5  19       13.51      -25.89    295.03 o 
  -4   5  19       39.30     -174.42    234.84 o 
  -3   5  19        0.89     -108.13    368.60 o 
  -2   5  19        2.02     -207.98    387.15 o 
  -1   5  19        0.14     -251.00    380.44 o 
                                                 
